# Supplementary material for: Cigarette smoking is associated with Herpesviruses in persons with and without serious mental illness
Source: PLoS One. 2023 Jan 18;18(1):e0280443. doi: 10.1371/journal.pone.0280443 (PMC9847975; doi:10.1371/journal.pone.0280443)
Supplement: S1 Dataset — (XLS) [file pone.0280443.s002.xls]

## Sheet: Sheet1
Sample_Number	Diagnostic_Group	Age_Group	Sex	Race_White	CMV	EBV_NA	EBV_Virion	EBV_VCA	HSV_1	HSV_2	VZV	HHV_6
1	Schizophrenia	>=18 &<30	Female	Yes	0.11	1.51	0.65	0.87	0.04	0.18	0.59	0.71
2	Bipolar Disorder	>=18 &<30	Female	No	0.41	0.67	1.04	1.28	3.24	0.14	1.66	1.12
3	Bipolar Disorder	>=18 &<30	Female	Yes	0.11	0.75	0.24	0.59	0.09	0.16	0.85	1.13
4	Bipolar Disorder	>=18 &<30	Female	Yes	0.14	1.02	0.69	0.73	1.63	0.08	1.41	1.51
5	Schizophrenia	>=18 &<30	Male	No	0.16	1.02	1.17	0.75	0.05	0.12	1.14	0.57
6	No Psychiatric Disorder	>=18 &<30	Female	No	0.21	1.43	0.38	0.58	0.25	5.43	1.41	1.38
7	Major Depressive Disorder	>=18 &<30	Male	No	0.35	1.43	1.41	1.3	0.19	0.2	0.45	0.63
8	No Psychiatric Disorder	>=18 &<30	Male	No	0.19	0.56	1.09	1.19	2.89	0.1	0.14	0.32
9	Schizophrenia	>=18 &<30	Male	No	1	1.52	0.72	0.95	0.15	0.17	0.62	0.19
10	No Psychiatric Disorder	>=18 &<30	Female	Yes	0.68	0.62	0.26	0.29	1.4	0.12	0.95	0.56
11	No Psychiatric Disorder	>=18 &<30	Male	No	1.3	1.26	0.31	0.75	0.35	0.22	1.13	1.49
12	No Psychiatric Disorder	>=18 &<30	Male	Yes	0.28	1.64	0.76	0.9	0.17	1.16	1.05	0.78
13	Schizophrenia	>=18 &<30	Male	Yes	1.92	0.37	0.09	0.07	0.07	0.1	1	0.62
14	No Psychiatric Disorder	>=18 &<30	Female	No	0.17	1.35	0.63	0.93	2.09	3.2	1.12	0.7
15	Bipolar Disorder	>=18 &<30	Male	Yes	0.3	0.89	1.71	1.51	0.04	0.12	0.73	1.12
16	No Psychiatric Disorder	>=18 &<30	Male	No	1.26	1.2	0.91	0.77	0.13	0.24	0.32	0.32
17	Bipolar Disorder	>=18 &<30	Male	No	0.22	0.76		1.14	0.14	0.21	0.84	2.16
18	Bipolar Disorder	>=18 &<30	Female	No	0.31	1.27	1.12	1.1	3.57	0.34	2.59	1.88
19	Major Depressive Disorder	>=18 &<30	Female	Yes	0.23	0.1		0.11	0.15	0.21	1.13	0.2
20	No Psychiatric Disorder	>=18 &<30	Female	Yes	0.17	1.04	0.76	1.17	0.08	0.17	1.36	1.3
21	No Psychiatric Disorder	>=18 &<30	Male	Yes	0.16	0.26	0.36	0.45	0.05	0.11	0.56	0.23
22	Bipolar Disorder	>=18 &<30	Male	Yes	0.18	0.53	0.29	0.56	0.07	0.16	0.67	2.07
23	Schizophrenia	>=18 &<30	Male	No	0.72	1.04	0.39	0.37	1.89	0.09	0.49	1.31
24	Bipolar Disorder	>=18 &<30	Male	Yes	0.08	0.24	0.1	0.04	2.03	0.16	0.29	0.71
25	Schizophrenia	>=18 &<30	Female	Yes	0.13	1.23	0.59	0.51	1.9	0.11	0.49	0.73
26	No Psychiatric Disorder	>=18 &<30	Female	No	1.65	1.68	0.96	0.92	0.04	0.18	0.61
27	Bipolar Disorder	>=18 &<30	Female	No	0.17	1.32	0.67	0.4	0.08	0.2	0.69	1.22
28	No Psychiatric Disorder	>=18 &<30	Female	Yes	0.21	0.77	0.54	0.72	2.7	0.13	0.46	1.58
29	Schizophrenia	>=18 &<30	Female	Yes	2.36	0.76	1.61	1.51	2.63	0.18	1.05	1.26
30	Bipolar Disorder	>=18 &<30	Male	Yes	0.23	0.84	0.37	0.63	0.09	0.23	1.05	1.19
31	Schizophrenia	>=18 &<30	Female	No	1.19	2.13	0.89	0.93	0.04	6.19	0.26	0.57
32	Bipolar Disorder	>=18 &<30	Male	Yes	1.5	0.38	0.09	0.04	0.07	0.1	1.16	0.3
33	No Psychiatric Disorder	>=18 &<30	Male	No	0.92	1.89	0.36	0.8	2.95	0.07	0.15	1.13
34	Schizophrenia	>=18 &<30	Male	No	0.18	1.69	0.71	0.65	0.04	0.21	1.06	0.27
35	Schizophrenia	>=18 &<30	Male	No	0.19	0.76	0.68	0.98	0.53	0.16	1.19	1.35
36	No Psychiatric Disorder	>=18 &<30	Male	No	0.12	1.48	0.55	0.53	1.85	0.1	1.05	0.28
37	No Psychiatric Disorder	>=18 &<30	Female	No	2.68	1.29	1.14	1.35	0.06	0.08	0.92	0.71
38	No Psychiatric Disorder	>=18 &<30	Female	No	2.19	0.97	0.39	0.57	0.08	4.43	1.09	1.49
39	Schizophrenia	>=18 &<30	Female	No	0.97	1.29	1.18	1.1	1.7	0.22	1.27	1.35
40	Bipolar Disorder	>=18 &<30	Female	Yes	0.23	0.43	1.13	1.17	0.05	0.1	2.02	1.54
41	Schizophrenia	>=18 &<30	Male	No	2.25	1.38	0.68	0.89	0.04	0.21	1.25
42	Schizophrenia	>=18 &<30	Male	No	2.79	1.18	1.05	1.33	0.03	0.13	0.98	1.89
43	No Psychiatric Disorder	>=18 &<30	Female	No	0.1	1.21	0.96	1.14	1.94	0.1	0.53	0.92
44	Bipolar Disorder	>=18 &<30	Male	Yes	0.12	1.53	0.79	1.06	0.04	0.23	0.77	0.4
45	No Psychiatric Disorder	>=18 &<30	Female	Yes	0.2	0.18	0.97	1.29	0.19	0.17	1.23	0.8
46	Bipolar Disorder	>=18 &<30	Female	Yes	2.73	0.89	0.47	0.7	0.05	0.12	1.33	1.41
47	Major Depressive Disorder	>=18 &<30	Female	Yes	0.24	0.13	0.14	0.09	0.05	0.23	1.16	2.83
48	Major Depressive Disorder	>=18 &<30	Male	Yes	0.13	0.09	0.1	0.06	2.17	0.17	0.44	0.44
49	Major Depressive Disorder	>=18 &<30	Male	Yes	0.26	0.13	0.3	0.09	0.05	0.09	0.51	0.35
50	No Psychiatric Disorder	>=18 &<30	Female	Yes	0.58	1.46	1	1.14	1.21	0.13	0.91	0.54
51	No Psychiatric Disorder	>=18 &<30	Male	Yes	0.11	0.17	0.12	0.07	0.06	0.09	1	0.66
52	No Psychiatric Disorder	>=18 &<30	Female	No	0.43	1.69	0.41	0.53	0.9	0.49	0.44	1.01
53	No Psychiatric Disorder	>=18 &<30	Male	No	0.08	1.07	0.66	0.93	0.1	0.24	1.28
54	Schizophrenia	>=18 &<30	Male	No	0.12	0.83	0.44	0.7	0.09	0.19	0.94	1.14
55	Schizophrenia	>=18 &<30	Male	No	0.61	0.91	0.49	0.71	0.11	0.11	1.2	0.42
56	No Psychiatric Disorder	>=18 &<30	Female	No	1.02	1.45	0.67	1.01	0.11	0.09	0.82	0.33
57	Schizophrenia	>=18 &<30	Male	Yes	0.24	0.55	0.42	0.58	0.05	0.17	1.14	1.48
58	No Psychiatric Disorder	>=18 &<30	Female	No	1.31	0.54		1.04	0.23	0.27	0.91	1.34
59	Bipolar Disorder	>=18 &<30	Female	Yes	0.65	1.02	1.1	0.86	2.75	0.17	1.13	1.43
60	Major Depressive Disorder	>=18 &<30	Female	Yes	0.09	1.57	1.64	1.48	0.04	0.14	0.41
61	No Psychiatric Disorder	>=18 &<30	Female	No	1.78	0.79	1.29	1.25	0.86	0.17	0.11	0.34
62	Bipolar Disorder	>=18 &<30	Male	Yes	0.17	1.61	0.67	0.63	0.06	0.53	0.26
63	Schizophrenia	>=18 &<30	Female	No	2.15	1.18	1.65	1.72	2.12	0.17	1.18	0.48
64	Bipolar Disorder	>=18 &<30	Male	No	1.89	1.93	1.34	0.95	2.62	0.06	1.61	0.49
65	Schizophrenia	>=18 &<30	Male	No	1.39	0.61	1.39	1.82	0.04	0.08	1.09	2.3
66	No Psychiatric Disorder	>=18 &<30	Female	Yes	0.35	0.48	0.47	0.64	0.05	0.16	0.39	0.22
67	No Psychiatric Disorder	>=18 &<30	Female	No	0.19	0.84	1.27	1.17	0.13	0.14	1.24	2.08
68	Schizophrenia	>=18 &<30	Male	No	0.3	1.42	1.28	1.13	0.07	0.15	0.46	2.04
69	Schizophrenia	>=18 &<30	Male	No	0.36	1.62	1.24	1.67	0.04	0.1	1.52	0.35
70	No Psychiatric Disorder	>=18 &<30	Female	Yes	0.18	0.51	0.44	0.56	0.35	0.13	0.71	0.3
71	No Psychiatric Disorder	>=18 &<30	Male	No	0.15	1.06	0.84	0.7	0.04	0.09	1.12	0.95
72	Schizophrenia	>=18 &<30	Male	No	0.21	1.49	1.42	1.81	0.09	0.11	1.54	1.26
73	Major Depressive Disorder	>=18 &<30	Female	No	0.47	0.01	0.16	0.04	0.03	0.22
74	Schizophrenia	>=18 &<30	Male	Yes	0.14	1.03	0.73	0.89	0.04	0.11	0.69	0.71
75	Bipolar Disorder	>=18 &<30	Female	No	2.12	1.08	1.25	1.04	1.73	0.26	1.15	1.12
76	No Psychiatric Disorder	>=18 &<30	Male	No	0.14	1.15	1.22	0.89	1.34	0.16	1.17	1.35
77	Bipolar Disorder	>=18 &<30	Female	Yes	0.23	1.59	1.38	1.73	0.05	0.13	1.54	2.18
78	No Psychiatric Disorder	>=18 &<30	Male	Yes	0.18	1.18	0.49	0.95	0.16	1.5	0.98	0.73
79	Bipolar Disorder	>=18 &<30	Female	Yes	0.16	1.6	1.15	1.77	0.25	0.22	1.33	0.68
80	Bipolar Disorder	>=18 &<30	Female	Yes	0.13	0.79	0.62	0.7	0.15	0.21	0.92	1.23
81	No Psychiatric Disorder	>=18 &<30	Female	No	0.81	1.23	0.75	0.83	1.84	0.14	1.07	0.2
82	Major Depressive Disorder	>=18 &<30	Female	Yes	0.26	0.02	0.41	0.17	0.06	0.2	1.39
83	No Psychiatric Disorder	>=18 &<30	Female	Yes	0.21	1.31	0.47	0.49	3.65	1.31	0.98	0.85
84	Bipolar Disorder	>=18 &<30	Female	Yes	0.12	0.52	0.47	0.87	0.16	0.12	1.24	1.86
85	No Psychiatric Disorder	>=18 &<30	Male	Yes	0.78	1.05	0.51	0.69	0.07	0.11	1.1	0.39
86	Schizophrenia	>=18 &<30	Male	No	0.15	0.47	0.63	0.44	0.06	0.15	1.12	1.46
87	No Psychiatric Disorder	>=18 &<30	Female	Yes	0.42	1.03	0.98	0.67	0.05	0.13	1.03	0.38
88	Bipolar Disorder	>=18 &<30	Female	Yes	0.88	0.46	0.59	0.08	1.79	0.17	0.58	0.75
89	No Psychiatric Disorder	>=18 &<30	Female	Yes	0.84	0.28	0.47	0.59	0.46	3.09	1.62	1.01
90	Major Depressive Disorder	>=18 &<30	Female	Yes	0.19	1.1	0.71	0.47	0.05	0.23	1.12	0.38
91	Schizophrenia	>=18 &<30	Male	Yes	0.16	0.7	0.55	0.99	0.05	0.13	0.62	0.41
92	Schizophrenia	>=18 &<30	Male	Yes	0.13	0.21	0.1	0.05	0.06	0.12	0.86	1.02
93	Bipolar Disorder	>=18 &<30	Female	No	0.06	1.12	0.95	0.86	2.84	0.16	0.1
94	Major Depressive Disorder	>=18 &<30	Female	No	2.74	0.95	1.97	2.09	0.07	0.39	0.29	1.78
95	Bipolar Disorder	>=18 &<30	Female	Yes	2.67	1.56	0.32	0.35	0.06	0.55	0.14	0.19
96	Bipolar Disorder	>=18 &<30	Male	No	0.7	1.06	0.22	0.35	1.68	0.1	0.73	0.41
97	Bipolar Disorder	>=18 &<30	Female	Yes	0.09	0.11	0.12	0.05	0.09	0.2	0.99	0.6
98	Bipolar Disorder	>=18 &<30	Female	No	0.12	0.83	0.22	0.22	1.31	4.05	1.98	0.59
99	No Psychiatric Disorder	>=18 &<30	Female	Yes	1.9	0.86	0.13	0.2	0.05	0.15	1.11	0.91
100	Bipolar Disorder	>=18 &<30	Female	Yes	3.03	0.13	0.54	0.65	0.04	0.09	0.84	0.93
101	Schizophrenia	>=18 &<30	Male	Yes	0.1	0.14	0.11	0.05	0.04	0.19	0.37	1.42
102	Bipolar Disorder	>=18 &<30	Female	Yes	0.13	1.29	1.2	1.01	0.05	0.36	1.12	0.66
103	Schizophrenia	>=18 &<30	Male	No	2.11	1.27	1.4	0.98	0.04	0.18	1.36	1.28
104	No Psychiatric Disorder	>=18 &<30	Female	No	0.29	1.49		1.48	0.16	0.28	0.89	1.53
105	Schizophrenia	>=18 &<30	Male	Yes	0.21	1.07	0.73	0.94	0.07	0.17	1.11	1.5
106	Schizophrenia	>=18 &<30	Male	Yes	2.19	1.47	0.63	1.03	2.71	0.18	0.93	0.92
107	Bipolar Disorder	>=18 &<30	Male	Yes	0.1	1.71	1.76	1.41	0.05	0.14	0.61	1.07
108	No Psychiatric Disorder	>=18 &<30	Female	No	0.24	1.44	0.81	0.82	0.06	0.91	0.21	2.3
109	Bipolar Disorder	>=18 &<30	Female	Yes	0.13	0.71	1.79	1.11	0.12	0.14	0.97	2.1
110	Bipolar Disorder	>=18 &<30	Male	Yes	0.23	0.91	0.76	0.6	0.62	0.18	1.86	1.68
111	Bipolar Disorder	>=18 &<30	Female	Yes	0.15	1.36	1.57	1.46	0.04	0.17	0.94	0.65
112	Bipolar Disorder	>=18 &<30	Male	Yes	1.16	0.82		1.04	0.52	0.25	0.36	1.09
113	No Psychiatric Disorder	>=18 &<30	Female	Yes	0.2	1.45	0.52	0.24	0.05	0.14	0.73	0.25
114	Schizophrenia	>=18 &<30	Male	No	0.18	1.1	0.9	0.94	0.05	0.14	0.35	0.38
115	No Psychiatric Disorder	>=18 &<30	Female	No	2.44	0.58	1.54	1.47	1.85	0.4	1.04	0.98
116	No Psychiatric Disorder	>=18 &<30	Female	Yes	0.18	1.19	0.8	1.16	0.95	0.29	1.48	1.73
117	Bipolar Disorder	>=18 &<30	Male	No	0.2	1.42	0.74	0.84	0.04	0.11	0.5	0.42
118	No Psychiatric Disorder	>=18 &<30	Female	Yes	2.17	1.19	1.15	1.44	0.15	1.54	0.74	1.11
119	Major Depressive Disorder	>=18 &<30	Female	No	0.08	1.19	1.46	1.12	0.04	0.14
120	Schizophrenia	>=18 &<30	Male	No	1.79	1.68	0.52	0.84	0.06	0.28	0.22	0.36
121	No Psychiatric Disorder	>=18 &<30	Male	No	1.37	0.16	0.07	0.06	0.08	0.25	0.89	0.49
122	Schizophrenia	>=18 &<30	Female	Yes	0.36	0.22	0.8	0.11	0.56	0.13	0.31	0.78
123	Bipolar Disorder	>=18 &<30	Male	Yes	0.93	0.81	0.5	0.54	0.07	0.31	0.77	1.3
124	No Psychiatric Disorder	>=18 &<30	Male	No	2.57	1.65	0.72		2.63	0.1	0.28	0.48
125	No Psychiatric Disorder	>=18 &<30	Female	No	2.57	1.13	0.57	0.53	0.13	0.18	1.44	0.76
126	Schizophrenia	>=18 &<30	Female	No	1.1	1.78	1.19	0.92	2.49	0.12	0.91	1.35
127	No Psychiatric Disorder	>=18 &<30	Female	Yes	0.21	0.93	1.1	1.69	0.04	0.12	0.04	0.7
128	No Psychiatric Disorder	>=18 &<30	Male	No	0.17	0.05	0.13	0.1	0.04	0.19	1.04
129	Bipolar Disorder	>=18 &<30	Female	No	0.22	1.15	0.86	0.88	1.93	0.14	0.65	1.47
130	No Psychiatric Disorder	>=18 &<30	Male	No	2.87	1.16	1.65	1.61	0.06	0.11	1.45	0.72
131	Bipolar Disorder	>=18 &<30	Female	Yes	0.28	1.12		0.57	2.06	0.22	1.36	0.55
132	Major Depressive Disorder	>=18 &<30	Female	Yes	0.19	0.64	0.32	0.07	0.08	0.08	1.71	1.7
133	No Psychiatric Disorder	>=18 &<30	Female	Yes	1.63	1.37	0.64	1.07	0.13	0.18	1.43	0.62
134	Bipolar Disorder	>=18 &<30	Female	No	0.26	1.42	1.38	1.18	0.08	0.17	1.82	2.95
135	Schizophrenia	>=18 &<30	Male	Yes	0.86	0.45	0.93	0.57	2.95	0.22	0.36	0.83
136	No Psychiatric Disorder	>=18 &<30	Female	Yes	0.8	0.42	1.6	1.77	0.05	0.17	1.77	0.73
137	No Psychiatric Disorder	>=18 &<30	Male	Yes	2.19	1.26	0.8	0.77	0.11	0.16	1	0.88
138	Schizophrenia	>=18 &<30	Male	No	2.45	0.11	0.08	0.04	0.06	0.19	1.53	2.41
139	Bipolar Disorder	>=18 &<30	Female	Yes	0.15	0.44	0.91	1.1	0.65	0.14	0.41	1.44
140	Schizophrenia	>=18 &<30	Male	No	0.24	0.13		0.06	2.14	0.27	0.12	0.27
141	Bipolar Disorder	>=18 &<30	Male	Yes	0.11	0.06	0.13	0.21	0.06	0.18	1.09
142	Schizophrenia	>=18 &<30	Female	No	1.27	0.4	0.65	0.69	0.05	0.2	1.33	0.51
143	No Psychiatric Disorder	>=18 &<30	Female	Yes	0.2	1	0.56	0.68	2.11	2.76	0.83	2
144	Schizophrenia	>=18 &<30	Male	Yes	0.11	0.12	0.1	0.06	0.05	0.18	1.09	1.72
145	Bipolar Disorder	>=18 &<30	Female	Yes	0.12	0.79	0.28	0.61	0.09	0.18	0.59	0.25
146	Bipolar Disorder	>=18 &<30	Female	Yes	0.13	1.29	1.48	1.78	3.62	0.48	0.64
147	Bipolar Disorder	>=18 &<30	Female	Yes	0.11	0.57	0.3	0.51	0.12	0.12	1.06	1.26
148	Bipolar Disorder	>=18 &<30	Female	Yes	0.84	0.58	1.31	1.31	2.54	0.08	0.3	0.93
149	Bipolar Disorder	>=18 &<30	Male	Yes	1.59	0.91	0.54	0.38	0.03	0.1	2.02	1.62
150	No Psychiatric Disorder	>=18 &<30	Male	Yes	0.32	1.43	0.8	0.92	0.15	0.26	0.09	1.32
151	Bipolar Disorder	>=18 &<30	Male	Yes	1.93	1.17	0.45	0.44	0.05	0.43	1.28	0.82
152	No Psychiatric Disorder	>=18 &<30	Male	Yes	0.21	1.23	0.63	0.71	0.04	0.18	1.55
153	Bipolar Disorder	>=18 &<30	Female	Yes	1.69	1.05	1.21	1.21	0.05	0.11	1.21	1.3
154	Bipolar Disorder	>=18 &<30	Male	Yes	0.13	0.79	0.58	0.96	0.12	0.08	0.9	0.85
155	No Psychiatric Disorder	>=18 &<30	Female	Yes	0.17	1.58	1.28	1.34	1.96	0.17	0.36	0.86
156	Bipolar Disorder	>=18 &<30	Male	Yes	0.14	0.35	1.65	1.27	0.04	0.27	0.76	1.05
157	Major Depressive Disorder	>=18 &<30	Female	No	1.05	0.09	0.13	0.03	2.63	0.17
158	No Psychiatric Disorder	>=18 &<30	Male	No	1.59	1.33	1.38	0.96	2.92	0.19	1.07	0.22
159	No Psychiatric Disorder	>=18 &<30	Male	Yes	0.15	0.8	0.5	0.82	1.12	0.14	1.58	1.78
160	Schizophrenia	>=18 &<30	Male	Yes	0.21	0.37	0.32	0.35	0.07	0.13	0.95	1.35
161	Bipolar Disorder	>=18 &<30	Female	Yes	0.22	0.98	1.01	0.62	0.12	0.18	1.02	1.11
162	Bipolar Disorder	>=18 &<30	Male	Yes	0.2	0.12	0.1	0.06	2.38	0.37	1.44	0.27
163	Bipolar Disorder	>=18 &<30	Male	Yes	2.55	0.77	0.64	0.68	0.54	0.19	1.11	1.37
164	Bipolar Disorder	>=18 &<30	Female	No	0.2	1.3	1.53	1.61	2.04	0.34	0.98	0.4
165	No Psychiatric Disorder	>=18 &<30	Female	No	1.15	1.85	0.96	0.96	0.93	3.94	0.5	0.35
166	Major Depressive Disorder	>=18 &<30	Female	No	1	1.51	0.8	0.86	2.88	0.06	0.65	0.27
167	Major Depressive Disorder	>=18 &<30	Male	Yes	0.12	1.56	0.74	0.63	0.15	0.17	0.06
168	Bipolar Disorder	>=18 &<30	Male	Yes	0.17	0.24	1.18	1.08	0.04	0.12	0.64	0.65
169	No Psychiatric Disorder	>=18 &<30	Male	No	0.1	1.04	1.57	1.41	0.71	0.14	0.07	1.58
170	No Psychiatric Disorder	>=18 &<30	Male	Yes	0.18	1.04	0.46	0.39	0.08	0.15	1.16	1.25
171	No Psychiatric Disorder	>=18 &<30	Male	No	0.13	1.42	1.59	1.34	0.08	0.14	0.87	1.18
172	Schizophrenia	>=18 &<30	Male	No	1.02	1.03	0.41	0.48	2.23	0.13	0.89	0.28
173	No Psychiatric Disorder	>=18 &<30	Male	Yes	0.18	0.79	0.23	0.44	0.08	0.2	0.92	0.27
174	Schizophrenia	>=18 &<30	Male	No	0.8	0.54	0.69	0.76	3.33	3.33	1.57	0.14
175	No Psychiatric Disorder	>=18 &<30	Female	No	0.16	1.16	0.98	1.23	0.08	0.15	1.25	0.9
176	No Psychiatric Disorder	>=18 &<30	Female	No	0.36	1.45	0.45	0.64	0.04	0.1	1.07	0.65
177	No Psychiatric Disorder	>=18 &<30	Male	No	0.11	0.61	0.49	0.47	0.05	0.1	1.61	0.79
178	Schizophrenia	>=18 &<30	Male	Yes	0.25	1.36	1.11	1.31	0.06	0.53	1.39	1.33
179	Bipolar Disorder	>=18 &<30	Female	No	0.08	1.05	0.64	0.78	0.05	0.18	0.54	2.26
180	No Psychiatric Disorder	>=18 &<30	Male	Yes	0.05	0.49	0.52	0.42	0.04	0.24	0.95	0.49
181	Bipolar Disorder	>=18 &<30	Female	Yes	0.15	0.77	0.83	0.95	0.04	0.15	0.76	1.29
182	Schizophrenia	>=18 &<30	Male	Yes	0.36	1.11	1.04	1.03	0.14	0.32	0.99	1.26
183	Major Depressive Disorder	>=18 &<30	Female	Yes	0.22	0.04	0.8	0.7	0.08	0.21	0.1	1.34
184	No Psychiatric Disorder	>=18 &<30	Female	Yes	0.2	0.5	1	0.88	0.05	0.08	1.23	0.76
185	Schizophrenia	>=18 &<30	Female	No	0.12	0.13	0.81	1.06	2.28	0.09	0.77	0.54
186	No Psychiatric Disorder	>=18 &<30	Female	No	1.67	0.81	1.25	1.19	0.07	0.29	1.35	3.55
187	No Psychiatric Disorder	>=18 &<30	Male	Yes	0.19	1.35	0.81	0.81	0.07	0.18	1.21	1.95
188	Bipolar Disorder	>=18 &<30	Female	No	0.1	1.57	0.66	1.13	0.19	0.15	1.21	1.11
189	No Psychiatric Disorder	>=18 &<30	Male	No	0.16	1.76	1.23	1.44	0.09	3.29	1.11	1.08
190	Schizophrenia	>=18 &<30	Male	Yes	0.1	0.1	0.09	0.03	0.04	0.09	0.99	1.19
191	Schizophrenia	>=18 &<30	Male	No	0.19	0.63	0.21	0.28	2.6	0.23	0.36	0.15
192	Schizophrenia	>=18 &<30	Male	No	0.65	0.35	0.92	1.1	2.07	0.08	0.55	1.04
193	Bipolar Disorder	>=18 &<30	Female	Yes	0.14	0.5	0.24	0.35	0.05	0.13	1.02	1.6
194	Schizophrenia	>=18 &<30	Male	No	2.78	2.03	1.56	1.26	1.01	0.22	1.34	1.1
195	Bipolar Disorder	>=18 &<30	Female	No	0.12	0.12	0.09	0.07	0.57	0.26	1.29	0.95
196	No Psychiatric Disorder	>=18 &<30	Female	Yes	0.93	0.98	0.51	0.86	1.49	0.08	0.88	0.43
197	Bipolar Disorder	>=18 &<30	Male	Yes	0.16	0.89	0.23	0.31	0.04	0.16	0.68	0.37
198	No Psychiatric Disorder	>=18 &<30	Female	Yes	0.15	1.05	0.99	1.11	0.05	0.24	0.77	2.19
199	Bipolar Disorder	>=18 &<30	Female	Yes	0.16	0.05	0.11	0.11	2.95	0.3	0.11
200	No Psychiatric Disorder	>=18 &<30	Female	Yes	0.2	1.05	0.39	1.31	0.1	0.39	0.98	0.58
201	No Psychiatric Disorder	>=18 &<30	Female	Yes	3.45	1.52	0.88	1.06	1.56	0.25	1.55	1.06
202	No Psychiatric Disorder	>=18 &<30	Female	No	1.12	0.73	1.48	0.7	2.4	5.22	1.55	0.27
203	Major Depressive Disorder	>=18 &<30	Female	Yes	0.37	0.77	0.99	0.9	0.04	0.11	1.6	1.26
204	Schizophrenia	>=18 &<30	Female	No	2.15	1.08	0.56	0.87	1.09	0.16	0.58	0.3
205	Bipolar Disorder	>=18 &<30	Female	Yes	0.15	0.07	0.15	0.07	0.1	2.01	0.94
206	Schizophrenia	>=18 &<30	Male	No	0.22	0.68	0.52	0.84	0.05	0.13	1.25	1.29
207	No Psychiatric Disorder	>=18 &<30	Male	Yes	0.11	1.06	0.74	0.92	0.07	0.15	0.82	0.95
208	Bipolar Disorder	>=18 &<30	Female	No	0.12	0.75	0.08	0.04	0.05	0.18	0.65	1.64
209	Schizophrenia	>=18 &<30	Male	No	0.29	0.23	0.89	0.93	0.04	0.72	1.21
210	Bipolar Disorder	>=18 &<30	Male	Yes	0.09	1.06	0.75	0.94	0.04	0.08	1.1	1.1
211	Bipolar Disorder	>=18 &<30	Female	Yes	3.08	0.3	1.43	1.69	0.09	0.11	0.05	1.36
212	Schizophrenia	>=18 &<30	Male	Yes	0.13	0.32	0.54	0.57	0.08	0.19	1.25	1.61
213	Bipolar Disorder	>=18 &<30	Male	Yes	0.17	0.72	0.51	0.28	0.05	0.09	2.04	0.69
214	Schizophrenia	>=18 &<30	Male	No	0.24	1.51	0.99	0.83	0.05	0.12	1.24	1.59
215	Major Depressive Disorder	>=18 &<30	Female	No	0.17	0.25	0.12	0.11	0.04	0.09	0.61	1.41
216	No Psychiatric Disorder	>=18 &<30	Female	No	2.61	0.08	1.02	0.86	0.04	0.17	0.26
217	Schizophrenia	>=18 &<30	Male	Yes	0.14	0.99	0.7	0.62	0.12	0.1	1.68	1.47
218	Bipolar Disorder	>=18 &<30	Female	Yes	0.09	0.22	0.08	0.05	0.04	0.21	0.55	0.04
219	Bipolar Disorder	>=18 &<30	Male	No	0.18	1.34	1.47	1.44	0.04	0.13	0.19	0.94
220	Schizophrenia	>=18 &<30	Male	No	0.18	1.08	0.26	0.32	0.05	4.62	1.04	0.77
221	Bipolar Disorder	>=18 &<30	Female	No	0.12	0.07	0.25		0.05	0.11	0.45	1.05
222	Schizophrenia	>=18 &<30	Male	No	0.18	0.92	0.29	0.98	2.25	0.2	1.22	0.86
223	Bipolar Disorder	>=18 &<30	Male	Yes	0.14	0.99	0.63	1.01	3.01	0.17	0.55	0.22
224	No Psychiatric Disorder	>=18 &<30	Male	No	0.18	1.22	0.72	1.13	1.9	1.31	0.86	0.13
225	Schizophrenia	>=18 &<30	Female	Yes	0.25	1.15	0.72	0.52	0.06	0.11	1.72	0.88
226	Bipolar Disorder	>=18 &<30	Female	Yes	0.09	1.24	1.35	1.22	0.13	0.41	1.61	0.53
227	Schizophrenia	>=18 &<30	Male	No	0.17	0.69	0.7	0.49	0.1	0.23	1.42	1.69
228	Schizophrenia	>=18 &<30	Female	No	0.15	1.18	0.61	0.88	0.09	0.15	1.06	1.51
229	No Psychiatric Disorder	>=18 &<30	Female	Yes	0.3	1.32	1.43	1.56	0.09	0.15	1.08	1.65
230	Schizophrenia	>=18 &<30	Male	No	1.77	1.19	0.75	0.77	2.96	0.1	0.78	1.15
231	Schizophrenia	>=18 &<30	Male	No	0.18	0.98	1.04	1.15	0.08	0.17	0.97	1.55
232	Schizophrenia	>=18 &<30	Female	Yes	0.28	1	1.61	1.53	2.08	0.21	1.09	0.57
233	Bipolar Disorder	>=18 &<30	Female	Yes	0.11	0.24	0.41	0.52	2.49	0.12	0.56	0.37
234	Major Depressive Disorder	>=18 &<30	Female	Yes	0.03	1.19	2.03	0.69	0.04	0.17
235	No Psychiatric Disorder	>=18 &<30	Male	Yes	0.2	0.12	0.17	0.12	0.06	0.22	1.46	1.39
236	Bipolar Disorder	>=18 &<30	Female	Yes	0.61	1.27	0.99	1.08	2.43	0.12	1.13	0.62
237	Schizophrenia	>=18 &<30	Female	No	3.4	0.34	0.15	0.14	0.04	0.08	0.89	0.85
238	Bipolar Disorder	>=18 &<30	Male	Yes	0.46	1.13	0.95	1.26	2.44	0.12	1.44	0.68
239	No Psychiatric Disorder	>=18 &<30	Male	No	1.12	1.08	1.49	1.12	2.58	0.19	1.26	1.63
240	Major Depressive Disorder	>=18 &<30	Male	Yes	1.55	0.24	0.08	0.03	0.06	0.16	1.02	0.11
241	Schizophrenia	>=18 &<30	Male	No	0.15	0.16	0.65	0.68	3.46	0.14	0.86
242	Schizophrenia	>=18 &<30	Male	Yes	1.69	0.76	0.51	0.3	2.5	0.12	1	0.68
243	Schizophrenia	>=18 &<30	Male	Yes	0.18	0.1	0.07	0.06	1.89	0.17	0.3	0.76
244	Major Depressive Disorder	>=18 &<30	Male	Yes	0.18	0.17	0.13	0.05	0.03	0.13	1.46	1.99
245	Bipolar Disorder	>=18 &<30	Male	No	0.39	0.6	0.83	0.92	2.22	0.12	1.9	1.38
246	Schizophrenia	>=18 &<30	Female	Yes	0.15	1.04	1.4	1.59	0.17	0.1	1	1.5
247	Schizophrenia	>=18 &<30	Male	No	0.21	0.17	0.65	0.93	0.43	0.2	0.34	1.51
248	Schizophrenia	>=18 &<30	Female	No	0.25	0.17	0.13	0.11	0.15	0.23	1.27	0.36
249	Schizophrenia	>=18 &<30	Male	Yes	1.55	0.11	0.12	0.04	0.07	0.12	0.67	1.69
250	No Psychiatric Disorder	>=18 &<30	Female	Yes	0.11	0.6	0.38	0.56	0.04	0.17	0.75	0.73
251	No Psychiatric Disorder	>=18 &<30	Female	Yes	3.14	2.02	1.59	1.34	0.06	0.28	1.16	2.35
252	Bipolar Disorder	>=18 &<30	Female	Yes	0.11	0.84	0.36	0.53	0.04	0.11	0.86	1.54
253	Bipolar Disorder	>=18 &<30	Female	Yes	0.12	1.46	0.27	0.22	0.07	0.17	0.79	0.57
254	Bipolar Disorder	>=18 &<30	Female	Yes	0.11	1.26	0.67	0.93	1.55	0.08	0.8	1.54
255	No Psychiatric Disorder	>=18 &<30	Female	Yes	0.14	0.31	0.1	0.08	0.07	0.2	1.39	1.9
256	No Psychiatric Disorder	>=18 &<30	Female	Yes	0.13	0.12	0.1	0.06	0.05	0.19	0.55	2.32
257	Schizophrenia	>=18 &<30	Male	No	0.2	1.48	0.87	0.59	0.04	0.12	1.21	0.34
258	No Psychiatric Disorder	>=18 &<30	Female	Yes	2.06	0.87	0.82	1.19	0.27	0.45	0.95	0.24
259	No Psychiatric Disorder	>=18 &<30	Female	No	0.27	1.15	0.47	0.63	0.09	0.28	0.43	0.22
260	Major Depressive Disorder	>=18 &<30	Male	Yes	0.13	0.48	0.93	0.85	0.03	0.1	1.51	0.38
261	Schizophrenia	>=18 &<30	Male	No	1.19	1.05	0.55	0.68	0.05	0.11	0.65	0.53
262	No Psychiatric Disorder	>=18 &<30	Female	No	1.36	1.35	0.68	0.03	0.05	1.72	0.51	0.58
263	Schizophrenia	>=18 &<30	Male	No	0.12	0.37	0.09	0.05	0.05	0.11	1.2	1.65
264	Bipolar Disorder	>=18 &<30	Male	Yes	0.23	1.06	1.01	0.87	3.29	0.28	0.15	0.63
265	Bipolar Disorder	>=18 &<30	Female	Yes	0.09	0.7	0.81	1.08	1.95	0.14	0.62	0.98
266	No Psychiatric Disorder	>=18 &<30	Female	No	3.58	1.6	1.21	1.43	2.08	0.17	1.44	1.14
267	No Psychiatric Disorder	>=18 &<30	Male	Yes	1.99	0.64	0.91	0.84	0.1	0.34	0.88	0.41
268	Bipolar Disorder	>=18 &<30	Female	No	0.18	1.65	0.8	0.88	3.5	0.21	0.66	0.41
269	Schizophrenia	>=18 &<30	Male	No	1.77	2.13	1.17	0.49	2.13	0.45	0.9	0.95
270	Bipolar Disorder	>=18 &<30	Female	No	2.25	1.04	0.69	0.09	2.28	0.69	1.12	1.13
271	No Psychiatric Disorder	>=18 &<30	Female	Yes	0.28	1.01	0.51	0.43	0.13	0.21	0.96	0.73
272	Bipolar Disorder	>=18 &<30	Female	Yes	0.22	1.5	1.07	1.08	0.42	0.2	0.85	0.19
273	Major Depressive Disorder	>=18 &<30	Male	Yes	0.19	0.21	0.16	0.13	0.09	0.08	0.23	1.14
274	Major Depressive Disorder	>=18 &<30	Female	Yes	0.34	0.12	0.36	0.03	0.09	0.13	0.66	0.58
275	Major Depressive Disorder	>=18 &<30	Female	Yes	0.01	1.04	0.33	0.3	0.03	0.12
276	Schizophrenia	>=18 &<30	Male	No	0.31	1.34	1.7	1.42	0.06	0.21	1.22	1.34
277	Bipolar Disorder	>=18 &<30	Female	No	0.12	0.06	0.09	0.04	0.06	0.15	1	0.84
278	Bipolar Disorder	>=18 &<30	Male	Yes	0.16	1.38	1.81	1.49	0.06	0.17	1.36	1.05
279	No Psychiatric Disorder	>=18 &<30	Male	Yes	4.06	0.66	0.89	0.75	0.04	0.11	0.67	0.34
280	No Psychiatric Disorder	>=18 &<30	Female	No	2.05	1.35	1.54	1.4	1.83	0.13	1.04	0.95
281	No Psychiatric Disorder	>=18 &<30	Female	Yes	0.19	0.51	0.35	0.71	0.05	0.22	1.61	1.21
282	Schizophrenia	>=18 &<30	Male	Yes	0.22	0.51	1.29	1.3	0.05	0.12	1.03	2.15
283	No Psychiatric Disorder	>=18 &<30	Female	No	0.18	1.04	1.48	1.09	1.86	0.15	1.11	1.32
284	Bipolar Disorder	>=18 &<30	Female	No	0.11	0.63	1.77	2	0.62	0.08	1.87	0.62
285	Schizophrenia	>=18 &<30	Male	No	0.23	1.67	1	0.88	0.05	0.16	0.32	0.9
286	No Psychiatric Disorder	>=18 &<30	Male	Yes	0.2	1.43	1.18	1.19	0.15	0.37	1.4	1.67
287	Schizophrenia	>=18 &<30	Female	No	0.14	1.46	1.43	1.46	1.93	0.09	1.72	1.87
288	No Psychiatric Disorder	>=18 &<30	Male	No	0.05	1.6	0.07	1.32	0.05	0.12	1.03	0.76
289	No Psychiatric Disorder	>=18 &<30	Female	Yes	0.33	0.59	0.66	1.21	2.68	0.22	0.78	1.71
290	No Psychiatric Disorder	>=18 &<30	Female	Yes	0.18	1.21	1.08	1.25	2.87	0.16	0.85	0.34
291	Major Depressive Disorder	>=18 &<30	Female	No	2.19	0.75	1.26	1.24	0.84	0.21	1.65	1.44
292	Major Depressive Disorder	>=18 &<30	Female	No	1.21	1.72	1.29	1.16	3.2	0.2	0.99	0.91
293	Schizophrenia	>=18 &<30	Male	No	0.14	1.68	1.5	1.73	0.05	0.21	1.48	1.51
294	Schizophrenia	>=18 &<30	Male	No	0.27	1.34	1.17	1.02	3.84	0.17	0.82	0.33
295	Major Depressive Disorder	>=18 &<30	Male	Yes	0.18	0.15	0.32	0.05	0.05	0.09	0.9	1.13
296	Schizophrenia	>=18 &<30	Female	No	0.12	1	1.56	1.46	2.31	0.1	0.76	0.62
297	Schizophrenia	>=18 &<30	Female	Yes	0.21	0.09	0.27	0.07	0.04	0.11	0.91	2.88
298	Major Depressive Disorder	>=18 &<30	Female	Yes	0.51	0.04	0.09	0.08	0.04	0.23	0.08
299	No Psychiatric Disorder	>=18 &<30	Female	No	2.06	1.05	1.27	0.89	0.17	0.38	1.09	0.86
300	No Psychiatric Disorder	>=18 &<30	Female	Yes	0.46	1.18	0.48	0.74	0.15	0.15	1.5	0.99
301	Schizophrenia	>=18 &<30	Female	No	1.74	1.09	1.5	1	0.05	0.1	0.96	0.47
302	Schizophrenia	>=18 &<30	Male	No	2.41	1.08	0.83	1.19	0.06	0.19	0.46	1.33
303	Major Depressive Disorder	>=18 &<30	Female	No	0.29	0.19	0.16	0	0.06	0.24
304	Major Depressive Disorder	>=18 &<30	Female	No	0.12	1.73	1.53	1.08	3.92	0.24
305	Bipolar Disorder	>=18 &<30	Female	No	1.68	1.67	0.87	0.53	0.06	4.34	0.8	1.23
306	Bipolar Disorder	>=18 &<30	Female	Yes	0.1	0.39	0.39	0.62	0.08	0.12	1.11	0.97
307	Schizophrenia	>=18 &<30	Female	No	2.21	1.1	0.39	0.4	0.18	0.16	0.18	0.32
308	Bipolar Disorder	>=18 &<30	Male	Yes	0.1	1.01	0.61	0.72	2.48	0.17	1.21	3.05
309	Bipolar Disorder	>=18 &<30	Female	Yes	0.17	0.44	0.39	1	0.05	0.22	1.1	2.08
310	Major Depressive Disorder	>=18 &<30	Female	Yes	0.1	0.16	0.2	0.13	0.04	0.14	0.96
311	Major Depressive Disorder	>=18 &<30	Female	Yes	1.39	0.94	0.81	0.75	0.06	0.14	1.28
312	Major Depressive Disorder	>=18 &<30	Male	Yes	0.02	0.86	0.42	0.37	0.04	0.11	0.5
313	No Psychiatric Disorder	>=18 &<30	Female	Yes	0.22	0.83	0.31	0.07	2.18	0.28	1.07	1.07
314	Major Depressive Disorder	>=18 &<30	Male	No	0.38	1.56	1.14	0.64	0.03	0.12	0.68
315	Schizophrenia	>=18 &<30	Female	No	3.62	1.58	2.17	1.58	0.29	2.11	1.11	1.15
316	Schizophrenia	>=18 &<30	Female	Yes	0.11	0.2	0.14	0.11	0.06	0.16	1.1	1.22
317	Schizophrenia	>=18 &<30	Male	Yes	0.15	0.24	0.11	0.08	0.05	0.27	2.45	0.83
318	Bipolar Disorder	>=18 &<30	Female	Yes	0.19	1.16	1.43	1.39	3.01	0.11	0.16	2.03
319	Bipolar Disorder	>=18 &<30	Female	Yes	0.29	1.17	0.45	0.96	0.07	0.18	0.83	0.94
320	No Psychiatric Disorder	>=18 &<30	Female	No	4.23	0.08	0.32		0.2	0.12	1.31	1.42
321	No Psychiatric Disorder	>=18 &<30	Female	No	0.1	0.98	1.02	1.19	0.08	0.08	0.85	1.49
322	No Psychiatric Disorder	>=18 &<30	Female	No	2.73	1.31	1.33	1.46	1.19	0.13	0.75	1.71
323	Major Depressive Disorder	>=18 &<30	Male	Yes	0.13	0.14	0.09	0.11	0.62	0.18	0.88	1.33
324	No Psychiatric Disorder	>=18 &<30	Male	Yes	0.16	1.15	1.11	1.21	0.07	0.13	1.17	1.45
325	No Psychiatric Disorder	>=18 &<30	Female	Yes	0.28	0.96	1.05	1.49	2.94	0.13	0.55	0.34
326	No Psychiatric Disorder	>=18 &<30	Female	Yes	0.17	0.4	0.47	0.63	0.11	0.11	0.73	0.4
327	No Psychiatric Disorder	>=18 &<30	Female	Yes	0.1	0.04	0.07	0.05	0.23	0.23	0.88
328	Schizophrenia	>=18 &<30	Female	No	0.12	0.98	2.04	1.75	2.26	0.17	1.29	0.56
329	Major Depressive Disorder	>=18 &<30	Male	Yes	0.05	1.33	1.38	1.25	0.03	0.14
330	No Psychiatric Disorder	>=18 &<30	Male	No	1.24	0.99	0.33	0.32	0.06	0.16	1.52	0.46
331	Bipolar Disorder	>=18 &<30	Male	Yes	0.19	1.53	0.6	1.67	0.05	0.19	1.61	0.39
332	Schizophrenia	>=18 &<30	Male	No	1.75	0.92	0.54	0.52	1.76	0.13	1.19	0.35
333	No Psychiatric Disorder	>=18 &<30	Male	No	1.47	1.68	0.57	0.74	2.44	0.08	0.44	0.17
334	No Psychiatric Disorder	>=18 &<30	Female	Yes	0.23	0.78	0.86	1.13	0.09	0.14	0.93	0.82
335	Bipolar Disorder	>=18 &<30	Male	Yes	2.13	1.31	0.54	1.18	0.16	0.22	1.13	1.38
336	Major Depressive Disorder	>=18 &<30	Male	No	0.04	0.99	0.85	0.75	0.04	0.16	0.42
337	Schizophrenia	>=18 &<30	Female	Yes	2.68	0.25	0.94	0.72	0.04	0.07	1.43	1.49
338	Major Depressive Disorder	>=18 &<30	Male	No	0.9	0.55	0.79	0.71	0.06	4.54	0.1	0.9
339	Major Depressive Disorder	>=18 &<30	Male	No	2.01	0.87	0.82	0.79	0.05	0.24	1.86	0.52
340	No Psychiatric Disorder	>=18 &<30	Female	Yes	0.13	0.37	0.8	1.13	0.06	0.08	0.86	0.24
341	No Psychiatric Disorder	>=18 &<30	Female	Yes	0.13	1.21	0.8	0.61	0.04	0.24	0.44
342	Bipolar Disorder	>=18 &<30	Female	Yes	0.14	1.44	0.99	0.09	0.05	0.17	0.25	1.38
343	Bipolar Disorder	>=18 &<30	Male	Yes	0.21	0.14	0.08	0.08	0.11	0.25	0.66	1.77
344	No Psychiatric Disorder	>=18 &<30	Female	Yes	0.25	1.87		0.86	0.14	0.23	1.42	1.53
345	Major Depressive Disorder	>=18 &<30	Male	Yes	0.15	0.95	1.11	0.83	2.93	0.09	0.34	1.53
346	No Psychiatric Disorder	>=18 &<30	Female	Yes	2.89	1.18	0.71	0.84	0.12	0.34	0.99	0.63
347	Bipolar Disorder	>=18 &<30	Female	Yes	0.12	0.3	0.13	0.08	0.1	0.19	1.33	1.62
348	Schizophrenia	>=18 &<30	Male	Yes	2.07	0.95	1.27	1.29	0.08	0.09	1.2	1.37
349	Major Depressive Disorder	>=18 &<30	Female	No	0.31	1.48	0.88	0.83	0.06	0.13	0.39
350	Bipolar Disorder	>=18 &<30	Female	Yes	0.91	0.07	0.11	0.08	0.07	0.12	1.01	0.34
351	No Psychiatric Disorder	>=18 &<30	Female	No	2.09	1.3	0.87	1.07	1.14	0.14	1.14	1.23
352	No Psychiatric Disorder	>=18 &<30	Female	Yes	1.44	0.17	0.11	0.1	0.03	0.14	1.21	0.36
353	Schizophrenia	>=18 &<30	Male	Yes	0.38	0.07	0.09	0.04	0.12	0.16	0.26
354	Major Depressive Disorder	>=18 &<30	Female	Yes	0.25	0.77	1.05	0.88	0.07	0.44	1.16	0.46
355	Bipolar Disorder	>=18 &<30	Female	No	0.07	1.07	1.02	0.91	0.04	0.14	0.97	1.35
356	Schizophrenia	>=18 &<30	Male	Yes	0.37	0.87	0.54	0.43	3.28	0.21	0.8	0.35
357	Schizophrenia	>=18 &<30	Male	No	0.23	0.22	0.16	0.11	2.91	0.16	0.72	0.6
358	Major Depressive Disorder	>=18 &<30	Female	No	0.31	0.13	0.06	0.04	0.1	0.3
359	No Psychiatric Disorder	>=18 &<30	Male	Yes	0.22	0.6	0.27	0.42	1.01	0.16	1.59	0.85
360	Schizophrenia	>=18 &<30	Male	No	0.09	0.25	0.82	1.14	0.03	0.16	1.03	1.28
361	No Psychiatric Disorder	>=18 &<30	Male	Yes	0.12	0.64	0.99	1.27	0.05	0.08	2.3	0.86
362	Schizophrenia	>=18 &<30	Female	No	1.37	1.35	1.88	1.52	2.01	0.26	1.02	1.13
363	Schizophrenia	>=18 &<30	Male	No	3	1.82	1.02	1.03	0.04	0.13	0.48
364	Major Depressive Disorder	>=18 &<30	Female	Yes	0.29	0.59	0.07	0.05	0.1	0.2	1.36	2.24
365	Schizophrenia	>=18 &<30	Male	No	0.16	1.23	1.22	1.42	4.31	0.14	1.1	0.3
366	Schizophrenia	>=18 &<30	Male	No	0.09	1.06	1.02	0.84	0.05	0.17	0.41	0.5
367	Bipolar Disorder	>=18 &<30	Female	No	0.19	0.1	0.58	0.05	1.8	0.2	0.73	0.6
368	Bipolar Disorder	>=18 &<30	Male	Yes	2	0.11	0.3	0.18	3.29	0.19	0.56	1.34
369	Schizophrenia	>=18 &<30	Male	No	0.15	0.69	2.31	1.72	0.05	0.13	0.42	0.96
370	Major Depressive Disorder	>=18 &<30	Female	Yes	1.09	0.21	0.14	0.05	2.79	0.08	0.28	2.12
371	No Psychiatric Disorder	>=18 &<30	Female	No	1.98	1.45	1.14	0.91	0.05	0.08	2.04	1.36
372	No Psychiatric Disorder	>=18 &<30	Male	No	0.24	0.12	0.09	0.04	0.1	0.23	0.27	2.95
373	Schizophrenia	>=18 &<30	Female	No	1.3	1.04	0.55	0.78	1.63	0.09	1.45	0.38
374	Schizophrenia	>=18 &<30	Male	Yes	0.33	1.02	0.41	0.73	0.12	0.35	2.12	0.99
375	Bipolar Disorder	>=18 &<30	Male	Yes	0.14	0.87	0.82	0.85	0.05	0.09	1.07	2.28
376	Schizophrenia	>=18 &<30	Male	No	0.15	0.76	1.31	0.88	0.22	0.12	1.27	0.7
377	Schizophrenia	>=18 &<30	Male	Yes	0.15	0.48	0.13	0.18	0.07	0.16	0.74	1.5
378	No Psychiatric Disorder	>=18 &<30	Male	No	0.34	1.75	1.35		2.78	0.12	0.56	1.06
379	No Psychiatric Disorder	>=18 &<30	Male	Yes	0.14	1.35	1.26	1.15	0.05	0.17	0.8	1.44
380	Schizophrenia	>=18 &<30	Male	No	0.17	1.36	1.81	1.11	2.68	0.3	1.17	0.89
381	Schizophrenia	>=18 &<30	Male	Yes	0.17	0.16	0.08	0.04	3.23	0.44	0.99	0.43
382	Schizophrenia	>=18 &<30	Male	No	0.48	0.33	0.09	0.07	0.06	0.19	0.29	1.26
383	Bipolar Disorder	>=18 &<30	Female	Yes	0.12	0.58	0.36	0.54	3.25	0.14	1.15	1.39
384	Schizophrenia	>=18 &<30	Female	No	0.13	0.17	0.13	0.08	0.06	0.09	1.69	1.92
385	Schizophrenia	>=18 &<30	Female	No	0.08	0.31	0.16	0.04	0.04	0.16	1.51	1.14
386	No Psychiatric Disorder	>=18 &<30	Male	Yes	0.11	0.84	0.27	0.44	0.04	0.11	0.8	1.25
387	No Psychiatric Disorder	>=18 &<30	Female	Yes	1.8	1.1	0.71	1.2	0.79	0.1	0.78	1.31
388	Bipolar Disorder	>=18 &<30	Female	Yes	0.17	0.36	0.14	0.08	0.04	0.08	1.23	0.98
389	No Psychiatric Disorder	>=18 &<30	Male	No	2.06	1.08	0.77	1.01	0.33	0.41	1.51	0.29
390	No Psychiatric Disorder	>=18 &<30	Male	No	0.12	0.55	0.47	0.57	0.06	0.08	0.08	0.44
391	Schizophrenia	>=18 &<30	Female	Yes	0.2	1.09	1.14	1.53	0.07	0.42	1.25	2.61
392	Bipolar Disorder	>=18 &<30	Female	No	0.21	0.82	1.39	1.28	0.04	0.13	0.68	0.83
393	Bipolar Disorder	>=18 &<30	Female	Yes	0.13	1	0.38	0.44	2.3	0.13	0.93	0.27
394	Bipolar Disorder	>=18 &<30	Female	Yes	0.09	0.08	0.11	0.05	0.05	0.31	1.43
395	Major Depressive Disorder	>=18 &<30	Female	No	0.1	0.62	1.27	1.2	0.06	0.19	0.03	2.93
396	Schizophrenia	>=18 &<30	Male	No	0.18	1.6	1.19	1.42	0.04	0.1	1.65	1.36
397	Bipolar Disorder	>=18 &<30	Female	No	3.73	1.44	0.82	0.53	3.36	0.12	0.75	1.53
398	Bipolar Disorder	>=18 &<30	Male	No	0.3	0.2	0.08	0.09	0.3	0.27	1.31	1.16
399	Bipolar Disorder	>=18 &<30	Female	No	2.58	1.45	1.12	1.27	2.68	0.24	1.37	0.99
400	No Psychiatric Disorder	>=18 &<30	Male	Yes	0.14	0.12	0.14	0.08	0.14	0.11	1.67	0.39
401	Schizophrenia	>=18 &<30	Male	No	2.82	0.75	1.37	1.35	0.07	0.14	1.24	0.77
402	Bipolar Disorder	>=18 &<30	Male	Yes	2.09	1.16	0.95	1.12	0.04	0.11	0.74	0.95
403	Major Depressive Disorder	>=18 &<30	Female	Yes	0.23	1.58	1.31	1.11	2.85	0.1	0.43	1.28
404	No Psychiatric Disorder	>=18 &<30	Female	No	1.98	2.11	1.07	0.79	2.68	0.13	1.04	0.4
405	No Psychiatric Disorder	>=18 &<30	Female	No	0.13	0.72	0.58	0.47	0.14	0.12	1.26	2.36
406	No Psychiatric Disorder	>=18 &<30	Female	Yes	0.23	1.47	0.71	0.81	3.16	0.12	0.8	1.77
407	No Psychiatric Disorder	>=18 &<30	Female	Yes	2.65	0.44	0.33	0.71	0.11	0.1	1.08	1.28
408	No Psychiatric Disorder	>=18 &<30	Female	No	0.2	1.37	0.99	1.01	1.2	0.2	1.27	1.05
409	No Psychiatric Disorder	>=18 &<30	Female	Yes	0.08	0.08	0.08	0.06	0.05	0.19	1.09	1.1
410	Schizophrenia	>=18 &<30	Female	No	2.08	0.94	0.97	0.84	2.12	5.05	0.82	0.18
411	No Psychiatric Disorder	>=18 &<30	Female	No	0.16	1.78	0.8	0.66	0.03	6.25	0.26	0.56
412	No Psychiatric Disorder	>=18 &<30	Female	No	1.02	1.57	0.83	0.93	2.03	0.09	0.13	2.18
413	Schizophrenia	>=18 &<30	Male	Yes	0.18	1.17	0.72	0.82	0.05	0.07	0.41	0.7
414	No Psychiatric Disorder	>=18 &<30	Male	No	1.23	0.94	0.44	0.72	0.05	0.14	0.82	0.59
415	Bipolar Disorder	>=18 &<30	Male	No	1.27	1.25	1.14	0.99	0.06	0.2	0.04	2.5
416	Schizophrenia	>=18 &<30	Male	No	1.81	1.12	1.08	0.94	0.07	0.25	1.54
417	Bipolar Disorder	>=18 &<30	Male	Yes	0.16	0.18	0.12	0.08	0.05	0.33	1.05	0.85
418	Schizophrenia	>=18 &<30	Male	No	0.18	1.05	0.75	1.21	0.08	0.11	1.4	1.47
419	Bipolar Disorder	>=18 &<30	Female	Yes	0.21	1.06	1.05	0.91	1.82	0.16	0.99	2.01
420	No Psychiatric Disorder	>=18 &<30	Female	Yes	0.39	0.8	0.84	0.83	0.05	0.15	1.16	0.75
421	Schizophrenia	>=18 &<30	Male	Yes	3.69	1.2	1.52	0.79	0.05	0.17	0.91	1.77
422	Bipolar Disorder	>=18 &<30	Male	Yes	0.14	1.11	0.73	0.81	0.05	0.14	0.92	0.58
423	Major Depressive Disorder	>=18 &<30	Female	Yes	0.11	1.37	0.77	0.69	0.06	0.36	2.06
424	Bipolar Disorder	>=18 &<30	Female	Yes	0.12	0.15	0.12	0.07	1.61	0.12	1.49	2.45
425	Bipolar Disorder	>=18 &<30	Male	Yes	0.24	0.58	0.35	0.35	0.21	0.2	1.03	0.93
426	Bipolar Disorder	>=18 &<30	Female	No	1.43	1.04	0.88	0.83	4.15	0.34	0.22
427	No Psychiatric Disorder	>=18 &<30	Male	No	0.26	1.06	0.83	1.28	0.13	0.55	1.02	0.87
428	Schizophrenia	>=18 &<30	Male	No	3.61	1.31	1.21	1	2.59	0.11	0.93	1.22
429	Bipolar Disorder	>=18 &<30	Male	Yes	0.18	0.87	0.23	0.31	1.12	0.22	0.37	0.55
430	Bipolar Disorder	>=18 &<30	Female	No	0.14	0.89	1.52	1.39	0.05	0.34	0.65
431	Bipolar Disorder	>=18 &<30	Female	Yes	0.27	0.74	0.82	0.85	0.04	0.1	0.34	1.76
432	Major Depressive Disorder	>=18 &<30	Male	Yes	0.12	1.06	1.24	1.09	0.06	0.16	1.21	0.87
433	Schizophrenia	>=18 &<30	Male	Yes	3.63	0.36	0.82	1	0.17	0.22	0.92	1.4
434	Bipolar Disorder	>=18 &<30	Female	No	2.89	0.16	0.12	0.06	0.1	0.19	0.71	0.86
435	Schizophrenia	>=18 &<30	Male	Yes	0.22	0.8	1.13	1.3	0.12	0.16	0.69	0.98
436	Major Depressive Disorder	>=18 &<30	Male	Yes	0.06	0.12	0.1	0.03	0.06	0.14	0.33
437	No Psychiatric Disorder	>=18 &<30	Male	Yes	0.85	0.87	0.27	0.45	1.49	0.24	0.82	0.65
438	Schizophrenia	>=18 &<30	Male	Yes	0.14	0.38	0.09	0.05	0.31	0.12	0.96	1.58
439	No Psychiatric Disorder	>=18 &<30	Male	No	0.8	0.96	0.61	1.02	0.1	0.18	1.05	0.6
440	No Psychiatric Disorder	>=18 &<30	Female	Yes	0.37	1.05	0.67	0.63	0.03	0.15	0.86
441	No Psychiatric Disorder	>=18 &<30	Female	No	0.77	0.48	0.45	0.59	2.2	0.6	1.11	0.9
442	Bipolar Disorder	>=18 &<30	Female	No	1.2	1.22	0.86	0.92	3.36	0.14	1.01	1.5
443	Bipolar Disorder	>=18 &<30	Female	No	3.02	1.34	1.76	1.55	0.04	0.13	0.86	0.23
444	Schizophrenia	>=18 &<30	Male	No	0.33	1.17	2.3	1.91	0.13	0.21	1.22	1.21
445	No Psychiatric Disorder	>=18 &<30	Female	No	0.68	0.41	0.76	0.16	0.18	0.09	1.17	0.38
446	No Psychiatric Disorder	>=18 &<30	Female	No	0.21	1.51	1.13	1.44	1.95	0.15	0.35	1.54
447	Major Depressive Disorder	>=18 &<30	Male	Yes	0.2	0.66	0.57	0.43	0.08	0.13	0.14	1.14
448	Bipolar Disorder	>=18 &<30	Male	Yes	4.83	1.15	0.98	1.21	0.07	0.31	1.41
449	Bipolar Disorder	>=18 &<30	Female	Yes	0.66	0.47	0.31	0.04	1.62	0.17	0.31	0.4
450	No Psychiatric Disorder	>=18 &<30	Female	No	0.24	0.26		1.29	2.36	0.54	0.5	0.98
451	No Psychiatric Disorder	>=18 &<30	Male	No	0.13	0.09	0.08	0.03	0.04	0.1	0.78	0.26
452	Bipolar Disorder	>=18 &<30	Female	Yes	0.16	0.07	0.1	0.09	0.08	0.38	0.45
453	No Psychiatric Disorder	>=18 &<30	Female	No	1.62	1.09	0.84	1.23	0.08	0.11	0.6	1.02
454	Bipolar Disorder	>=18 &<30	Female	No	0.15	0.08	0.16	0.08	0.08	0.64	0.3
455	No Psychiatric Disorder	>=18 &<30	Female	Yes	0.16	0.89	1.31	0.97	0.06	0.28	0.5	0.63
456	Bipolar Disorder	>=18 &<30	Female	No	1.21	1.35	1.39	1.7	2.14	0.28	1.49	1.88
457	Schizophrenia	>=18 &<30	Female	No	0.14	1.59	2.31	1.53	0.04	0.1	1.1	1.26
458	No Psychiatric Disorder	>=18 &<30	Female	Yes	0.26	0.17	0.93	0.92	0.04	3.32	1.59	2.26
459	Schizophrenia	>=18 &<30	Male	Yes	0.21	1.16	0.55	0.39	0.04	0.08	1.79	0.46
460	Schizophrenia	>=18 &<30	Male	No	2.4	0.24	1.25	0.58	0.05	0.24	0.41	1.42
461	No Psychiatric Disorder	>=18 &<30	Male	No	0.15	0.31	0.62		0.04	0.1	1.15	0.3
462	No Psychiatric Disorder	>=18 &<30	Male	No	0.18	0.11	0.11	0.12	0.03	0.09	1.41	1.22
463	No Psychiatric Disorder	>=18 &<30	Male	No	0.28	1.73		0.7	0.98	0.26	0.46	1.4
464	Bipolar Disorder	>=18 &<30	Male	Yes	0.3	0.32	1.02	0.53	0.05	0.17	0.7	0.14
465	Schizophrenia	>=18 &<30	Female	Yes	0.2	1.19	2.06	1.42	2.68	0.12	0.46	0.77
466	Bipolar Disorder	>=18 &<30	Female	Yes	0.82	1.22	0.82	1.18	0.07	0.1	0.8	0.94
467	Bipolar Disorder	>=18 &<30	Female	Yes	0.43	1.02	0.88	0.96	0.15	0.25	2	1.09
468	No Psychiatric Disorder	>=18 &<30	Male	No	3.07	1.19	0.76	0.78	0.07	0.23	1.3	1.57
469	Schizophrenia	>=18 &<30	Female	No	0.7	1.2	1.16	0.98	2.47	1.48	0.83	1.18
470	Bipolar Disorder	>=18 &<30	Male	No	1.81	1.47	0.67	0.85	0.06	0.28	0.86	1.69
471	Schizophrenia	>=18 &<30	Male	No	0.5	1.37	1.35	1.23	0.05	0.23	1.25	0.47
472	Major Depressive Disorder	>=18 &<30	Female	No	0.1	0.07	0.13	0.05	0.03	0.16
473	Schizophrenia	>=18 &<30	Female	No	0.3	0.08	0.15	0.04	0.04	0.13	0.72
474	No Psychiatric Disorder	>=18 &<30	Male	No	0.17	1.19	0.24	0.31	0.13	0.41	1.01	1.22
475	No Psychiatric Disorder	>=18 &<30	Male	Yes	0.1	0.57	0.12	0.06	0.1	0.2	0.65	1.32
476	Schizophrenia	>=18 &<30	Male	Yes	0.15	0.14	0.08	0.07	0.06	0.12	1.25	0.66
477	No Psychiatric Disorder	>=18 &<30	Female	No	3.21	1.13	1.23	1.31	0.06	2.87	1.21	2.46
478	Schizophrenia	>=18 &<30	Male	No	1.24	1.79	0.64	0.64	2.6	0.12	1.73	0.34
479	No Psychiatric Disorder	>=18 &<30	Female	No	0.11	0.29	0.14	0.06	2	0.17	0.36	0.73
480	Schizophrenia	>=18 &<30	Male	No	0.19	1.34	1.58	1.82	0.06	0.18	1.31	0.43
481	Schizophrenia	>=18 &<30	Male	No	0.16	1.32	0.77	1.23	3.75	0.21	1.05	0.54
482	Bipolar Disorder	>=18 &<30	Female	Yes	0.44	0.19	0.11	0.14	2.37	0.31	0.99	1.45
483	Schizophrenia	>=18 &<30	Male	Yes	0.62	0.7	1.28	0.58	2.9	0.13	1.57	0.32
484	Major Depressive Disorder	>=18 &<30	Female	No	3.4	2.18	1.39	1.29	0.04	0.12	0.85	2.31
485	No Psychiatric Disorder	>=18 &<30	Female	No	0.16	0.06	0.09	0.02	0.04	0.24	0.38
486	Bipolar Disorder	>=18 &<30	Female	Yes	0.12	0.17	0.14	0.03	0.05	0.1	0.89	1.35
487	Schizophrenia	>=18 &<30	Male	No	0.17	0.4	0.76	1.24	0.13	0.42	0.99	1.29
488	Bipolar Disorder	>=18 &<30	Female	Yes	0.3	0.13	0.27	0.16	0.07	0.77	2.26
489	No Psychiatric Disorder	>=18 &<30	Female	Yes	0.11	0.46	0.65	0.68	0.07	0.16	0.46	1.48
490	No Psychiatric Disorder	>=18 &<30	Female	Yes	0.18	1.08	1.15	1.13	0.07	0.12	1.51	1.11
491	Bipolar Disorder	>=18 &<30	Female	Yes	0.12	0.82	1	1.13	0.04	0.24	0.17	0.6
492	Schizophrenia	>=18 &<30	Male	Yes	0.15	0.65	0.54	1.15	0.05	0.18	0.25	0.74
493	No Psychiatric Disorder	>=18 &<30	Female	No	2.09	0.52	0.41	0.83	2.42	0.14	1.01	1.52
494	Schizophrenia	>=18 &<30	Male	No	1.26	1.04	1.42	1.36	4.92	0.43	1.51	1.06
495	Bipolar Disorder	>=18 &<30	Female	No	1.46	1.53	0.83	0.47	0.08	0.16	0.63	0.12
496	No Psychiatric Disorder	>=18 &<30	Female	No	0.23	1.08	1.51	1.26	0.29	0.14	1.29	1.69
497	Schizophrenia	>=18 &<30	Male	No	1.35	1.18	0.72	0.98	1.62	0.16	0.94	1.01
498	Bipolar Disorder	>=18 &<30	Female	Yes	0.15	0.18	0.08	0.09	0.2	0.17	0.88	0.8
499	Schizophrenia	>=18 &<30	Male	Yes	0.12	1.05	0.31	0.34	0.06	0.11	0.33	0.72
500	Schizophrenia	>=18 &<30	Female	No	1.63	1.57	1.15	1.32	3.02	0.18	0.68	0.91
501	No Psychiatric Disorder	>=18 &<30	Female	No	0.17	1.08	0.99	1.15	0.04	0.14	1.56	0.41
502	No Psychiatric Disorder	>=18 &<30	Male	No	1	0.76	0.39	0.46	0.04	0.08	1.32	0.51
503	Bipolar Disorder	>=18 &<30	Male	No	1.44	1.26	0.62	0.89	0.04	0.22	0.99	1.35
504	Bipolar Disorder	>=18 &<30	Female	Yes	0.25	0.5	0.94	0.83	0.08	0.13	1.57	0.94
505	No Psychiatric Disorder	>=18 &<30	Female	No	2.68	0.19	1.02	1.16	0.05	3.27	0.55	2.4
506	No Psychiatric Disorder	>=18 &<30	Male	Yes	0.33	1	1.34	1.09	0.18	0.36	0.87	3.1
507	No Psychiatric Disorder	>=18 &<30	Male	No	0.1	0.84	0.38	1.08	2.15	0.33	0.65	1.43
508	Schizophrenia	>=18 &<30	Female	No	0.18	0.69	0.54	0.89	1.24	0.15	1	0.51
509	Bipolar Disorder	>=18 &<30	Female	No	0.56	1.05	0.63	0.88	2.8	0.12	1.04	0.64
510	No Psychiatric Disorder	>=18 &<30	Male	Yes	0.1	0.64	0.19	0.27	0.11	0.17	1.17	0.9
511	Schizophrenia	>=18 &<30	Male	No	0.54	0.9	0.71	0.76	3.11	0.2	0.92	0.88
512	Bipolar Disorder	>=18 &<30	Female	Yes	0.13	0.88	0.95	0.63	0.06	0.2	0.95	1.43
513	Bipolar Disorder	>=18 &<30	Female	No	0.22	1.35	1.04	1.74	0.07	0.23	1.29	0.94
514	Schizophrenia	>=18 &<30	Male	No	1.69	0.35	1.34	2.02	0.04	0.1	0.76	1.12
515	No Psychiatric Disorder	>=18 &<30	Female	No	0.89	0.99	1.76	1.24	0.17	0.25	0.75	0.11
516	Bipolar Disorder	>=18 &<30	Male	Yes	0.13	0.47	0.4	0.82	0.06	0.1	0.82	1.15
517	Bipolar Disorder	>=18 &<30	Male	No	0.11	0.14	0.09	0.04	0.16	0.09	1.16	0.34
518	No Psychiatric Disorder	>=18 &<30	Female	No	4.91	0.93	0.69	0.79	0.11	0.24	1.12	1.59
519	No Psychiatric Disorder	>=18 &<30	Female	Yes	0.12	0.19	0.12	0.09	0.1	4.61	0.97	0.19
520	No Psychiatric Disorder	>=18 &<30	Female	Yes	0.34	0.79	1.06	0.88	0.13	0.29	0.82
521	No Psychiatric Disorder	>=18 &<30	Male	No	0.14	1.15	0.45	0.24	0.04	0.09	1.32	0.31
522	Schizophrenia	>=18 &<30	Male	No	0.18	0.18	0.08	0.03	0.09	0.27	0.88	1.1
523	No Psychiatric Disorder	>=18 &<30	Male	No	1.41	1.42	1	1.26	2.29	0.1	0.51	0.15
524	Major Depressive Disorder	>=18 &<30	Female	Yes	0.15	0.13	0.83	0.77	3.04	0.18	0.71	1.13
525	Bipolar Disorder	>=18 &<30	Female	No	0.25	1.71	0.74	1.25	0.12	0.21	0.58	1.52
526	No Psychiatric Disorder	>=18 &<30	Male	Yes	0.17	0.34	0.54	0.78	0.06	0.21	1.06	1.38
527	Schizophrenia	>=18 &<30	Female	No	1.26	1.15	0.87	0.78	0.04	2.45	0.84	1.1
528	Major Depressive Disorder	>=18 &<30	Male	Yes	0.15	1.31	1.12	1.31	2.58	0.07	1.36	0.19
529	No Psychiatric Disorder	>=18 &<30	Male	No	0.17	0.35	0.79	0.9	2.28	0.1	0.05	0.73
530	No Psychiatric Disorder	>=18 &<30	Male	No	0.19	0.11	0.13	0.05	0.07	0.19	1.41	1.29
531	Bipolar Disorder	>=18 &<30	Female	Yes	0.22	0.69	0.58	0.58	0.07	0.13	0.8	2.31
532	No Psychiatric Disorder	>=18 &<30	Female	No	1.76	1.29	0.76	0.88	0.08	0.26	0.27	1.43
533	Bipolar Disorder	>=18 &<30	Female	No	1.5	1.47		1.03	0.15	0.28	0.79	0.9
534	Bipolar Disorder	>=18 &<30	Female	Yes	0.22	0.53	0.64	1.06	0.06	0.12	0.32	2.03
535	Bipolar Disorder	>=18 &<30	Female	Yes	0.17	0.14	0.07	0.05	2.32	0.23	0.84	0.74
536	Bipolar Disorder	>=18 &<30	Male	No	0.25	0.52	1.39	0.95	0.07	0.14	1.28	1.53
537	No Psychiatric Disorder	>=18 &<30	Female	Yes	0.23	1.2	0.44	0.69	0.13	0.2	0.93	0.57
538	Bipolar Disorder	>=18 &<30	Female	Yes	4.4	1.36	1.23	1.13	0.05	0.35	1.26
539	No Psychiatric Disorder	>=18 &<30	Male	Yes	0.22	0.16	0.15	0.11	0.04	0.22	1.4	1.22
540	No Psychiatric Disorder	>=18 &<30	Female	Yes	0.23	0.45		0.37	0.15	0.29	1.52	1.18
541	Bipolar Disorder	>=18 &<30	Female	Yes	0.13	1.25	1.68	1.69	3.14	0.19	1.75	0.62
542	Schizophrenia	>=18 &<30	Male	Yes	0.19	0.1	0.09	0.05	0.16	0.66	0.11	0.46
543	No Psychiatric Disorder	>=18 &<30	Female	No	2.33	0.9	0.97	1.48	3.22	0.17	1.3	2.08
544	No Psychiatric Disorder	>=18 &<30	Female	No	3.24	1.65	1.04	0.89	2.98	7.74	1.14	0.36
545	Bipolar Disorder	>=18 &<30	Female	No	0.12	0.85	1.12	0.76	0.04	0.17	0.15	0.79
546	No Psychiatric Disorder	>=18 &<30	Female	No	1.07	0.09		1.23	2.45	0.23	1.36	1.13
547	Bipolar Disorder	>=18 &<30	Female	Yes	0.1	1.1	0.91		0.06	0.1	0.09	0.39
548	Major Depressive Disorder	>=18 &<30	Female	No	0.12	0.89	0.71	0.82	3.71	0.14	0.35
549	Bipolar Disorder	>=18 &<30	Female	No	2.07	1.18	0.58	0.64	3.6	3.82	1.44	0.59
550	Bipolar Disorder	>=18 &<30	Female	Yes	1.37	0.85	0.07	0.05	1.59	0.25	1.06	2.44
551	No Psychiatric Disorder	>=18 &<30	Female	Yes	1.25	0.2	0.17	0.05	0.09	0.19	0.89	1.34
552	No Psychiatric Disorder	>=18 &<30	Female	Yes	0.23	0.97		0.93	0.71	0.28	1	1
553	Bipolar Disorder	>=18 &<30	Female	Yes	0.21	0.19	0.25	0.1	1.76	0.34	0.89	0.32
554	Bipolar Disorder	>=18 &<30	Male	Yes	0.14	0.18	0.1	0.03	0.06	0.11	0.41	0.42
555	Major Depressive Disorder	>=18 &<30	Female	Yes	0.19	0.8	0.22	0.29	0.21	0.09	0.66	1.18
556	Major Depressive Disorder	>=18 &<30	Female	No	0.13	1.39	0.92	0.94	4.15	0.5	0.49
557	Bipolar Disorder	>=18 &<30	Female	Yes	1.21	1.19	0.83	0.67	0.03	0.2	0.48	1.5
558	Bipolar Disorder	>=18 &<30	Male	Yes	0.16	0.79	0.32	0.29	0.04	0.2	0.6	1.03
559	Bipolar Disorder	>=18 &<30	Male	Yes	0.15	1.31	1.55	0.97	0.05	0.25	0.88	0.73
560	No Psychiatric Disorder	>=18 &<30	Female	Yes	0.29	0.95		0.77	0.13	0.25	1.32	1.03
561	No Psychiatric Disorder	>=18 &<30	Male	No	0.19	1.05	1.69	1.45	0.09	0.21	1.24	0.88
562	Schizophrenia	>=18 &<30	Male	Yes	0.2	0.85	1.19	1.08	0.05	0.25	0.13	2.06
563	Schizophrenia	>=18 &<30	Male	No	0.1	1.25	1.68	1.54	3.05	0.15	1.22	0.38
564	Bipolar Disorder	>=18 &<30	Female	Yes	0.12	0.73	0.79	1.75	0.11	0.15	1.2	0.96
565	Bipolar Disorder	>=18 &<30	Female	Yes	0.17	0.1	0.22	0.08	0.05	0.23	1.01	1.43
566	No Psychiatric Disorder	>=18 &<30	Female	No	1.97	1.38	1.64	1.27	0.04	0.13	0.16	1.63
567	No Psychiatric Disorder	>=18 &<30	Female	No	1.37	1.45	1.14	1.31	2.82	0.14	1.57	1.72
568	Major Depressive Disorder	>=18 &<30	Female	No	0.5	1.57	1.29	1.53	0.94	0.36	0.98	0.36
569	Bipolar Disorder	>=18 &<30	Female	No	2.66	1.39	1.38	1.42	0.09	6.77	1.23	0.73
570	No Psychiatric Disorder	>=18 &<30	Female	No	1.57	0.13	0.12	0.04	2.13	0.18	1.23	1.43
571	No Psychiatric Disorder	>=18 &<30	Female	No	0.17	1.63	1.39		3.17	0.12	0.35	1.11
572	No Psychiatric Disorder	>=18 &<30	Female	Yes	1.76	0.68	0.8	0.16	2.18	0.18	1.12	0.83
573	Bipolar Disorder	>=18 &<30	Female	Yes	0.24	0.3	1	0.75	2.21	0.28	0.63	0.9
574	Bipolar Disorder	>=18 &<30	Female	No	1.97	1.36	1.81	1.66	0.14	0.25	1.11	1.27
575	Major Depressive Disorder	>=18 &<30	Male	No	0.69	1.1	0.81	0.76	3.92	0.13
576	Schizophrenia	>=18 &<30	Male	No	0.2	1.38	1.43	1.75	3.06	0.19	1.42	0.41
577	Schizophrenia	>=18 &<30	Male	No	0.14	0.07	0.32		0.04	0.11	0.44	1.62
578	Bipolar Disorder	>=18 &<30	Female	No	2.81	1.24	0.98	0.7	0.05	0.11	0.84	1.14
579	Bipolar Disorder	>=18 &<30	Female	Yes	0.12	0.16	0.14	0.04	2.6	0.12	0.93	1.15
580	No Psychiatric Disorder	>=18 &<30	Female	Yes	0.33	1.48	1.08	1.08	0.21	0.15	0.93
581	No Psychiatric Disorder	>=18 &<30	Male	No	1.83	1.33	1.09	1.45	3.22	0.21	0.83	0.21
582	Schizophrenia	>=18 &<30	Male	Yes	0.23	0.47	0.76	0.57	0.13	0.12	1.54	1.82
583	Bipolar Disorder	>=18 &<30	Female	Yes	3.4	1.36	0.67	0.61	1.24	2	0.82	0.51
584	Major Depressive Disorder	>=18 &<30	Female	Yes	0.16	0.11	0.08	0.04	0.09	0.51	0.46	2.21
585	Schizophrenia	>=18 &<30	Female	Yes	0.1	0.59	0.71	1.25	0.05	0.17	1.08	0.68
586	No Psychiatric Disorder	>=18 &<30	Male	Yes	0.17	0.85	0.19	0.19	0.08	0.16	0.95	0.82
587	No Psychiatric Disorder	>=18 &<30	Male	Yes	0.11	1.1	0.59	0.65	1.63	0.14	1.21	1.87
588	No Psychiatric Disorder	>=18 &<30	Female	No	2.89	0.57	0.61	0.77	0.08	0.21	1.33	1.38
589	Schizophrenia	>=18 &<30	Female	Yes	0.19	1.47	0.67	0.69	0.05	0.19	0.88	0.3
590	Schizophrenia	>=18 &<30	Male	Yes	0.12	1.45	0.54	0.63	0.05	0.17	0.27	1.1
591	Major Depressive Disorder	>=18 &<30	Female	Yes	1.17	0.09	0.16	0.07	0.05	0.24	0.54
592	Bipolar Disorder	>=18 &<30	Male	Yes	0.23	0.13	0.16	0.07	0.05	0.26	1.23	0.33
593	Major Depressive Disorder	>=18 &<30	Female	Yes	1.53	0.31	0.11	0.11	0.09	0.1	1.06	0.26
594	No Psychiatric Disorder	>=18 &<30	Female	Yes	1.66	1.19	0.31	0.54	2.31	0.4	1.04	1.17
595	Schizophrenia	>=18 &<30	Male	No	1.12	1.24	0.61	0.77	3.52	0.14	0.66	0.76
596	Bipolar Disorder	>=18 &<30	Female	No	1.44	0.86	0.57	0.87	0.07	0.18	0.64	0.57
597	Bipolar Disorder	>=18 &<30	Female	Yes	0.26	0.38	0.13	0.2	0.15	0.18	0.16	0.77
598	No Psychiatric Disorder	>=18 &<30	Female	Yes	1.57	1.05	1.7	1.38	0.04	6.25	1.07	0.67
599	No Psychiatric Disorder	>=18 &<30	Female	No	3.17	0.41	0.92	0.69	0.06	0.11	1.18	1.06
600	No Psychiatric Disorder	>=18 &<30	Male	Yes	0.11	0.19	0.12	0.07	0.19	0.17	1.01	0.85
601	Bipolar Disorder	>=18 &<30	Female	Yes	0.13	0.23	0.56	0.64	0.05	0.16	1.11	1.51
602	No Psychiatric Disorder	>=18 &<30	Female	No	1.91	0.42	0.99	1.16	0.05	0.17	0.8	0.45
603	Schizophrenia	>=18 &<30	Male	Yes	0.07	1.62	0.63	0.64	0.06	0.17	1.03	0.7
604	No Psychiatric Disorder	>=18 &<30	Male	No	2.14	1.86	1.11	1.26	2.33	7.13	1.37	1.46
605	Bipolar Disorder	>=18 &<30	Female	Yes	0.17	0.95	0.67	0.87	0.1	0.16	1.46	0.95
606	No Psychiatric Disorder	>=18 &<30	Female	Yes	0.19	1.54	1.58	1.2	0.05	0.5
607	Bipolar Disorder	>=18 &<30	Female	Yes	0.2	0.55	1.19	1.19	0.04	0.42	0.48	0.18
608	Schizophrenia	>=18 &<30	Female	No	2.36	1.55	2.07	1.76	0.06	0.15	1.68	1.9
609	Major Depressive Disorder	>=18 &<30	Female	Yes	0.17	1.05	0.75	0.85	0.14	6.5	2.34
610	No Psychiatric Disorder	>=18 &<30	Female	Yes	0.12	1.38	0.95	1.08	0.04	0.15	0.27	0.85
611	Bipolar Disorder	>=18 &<30	Female	No	1.21	0.89	0.66	0.38	1.99	0.23	1.07	1.42
612	Bipolar Disorder	>=18 &<30	Male	No	0.98	0.51	0.34	0.46	1.87	0.17	0.97	0.3
613	Major Depressive Disorder	>=18 &<30	Male	No	0.16	0.85	0.52	0.5	0.13	0.16	0.09	0.22
614	Schizophrenia	>=18 &<30	Male	No	0.17	1.19	0.95	1.38	0.04	0.08	0.63	0.65
615	No Psychiatric Disorder	>=18 &<30	Female	No	0.23	0.07	0.95	0.72	0.03	0.09	1.09	0.08
616	Bipolar Disorder	>=18 &<30	Male	Yes	2.07	0.84	0.48	0.81	0.05	0.33	1.01	0.78
617	No Psychiatric Disorder	>=18 &<30	Female	No	2.15	1.01	1.44	1.64	0.1	0.24	1.11	0.56
618	Schizophrenia	>=18 &<30	Male	No	0.33	0.79	1.78	1.74	3.55	0.17	0.59	2.53
619	No Psychiatric Disorder	>=18 &<30	Female	Yes	0.18	0.52	0.55	0.67	2.66	0.12	1.23	1.5
620	Schizophrenia	>=18 &<30	Male	Yes	1.3	0.18	0.33		0.06	0.13	0.26	0.09
621	Bipolar Disorder	>=18 &<30	Female	No	0.24	0.13	1.27	1.57	0.04	0.14	1.06	0.59
622	No Psychiatric Disorder	>=18 &<30	Female	Yes	2.33	0.13	0.1	0.07	2.06	0.15	1.55	1.6
623	Bipolar Disorder	>=18 &<30	Female	Yes	4.1	0.84	0.46	0.46	0.16	9.69	0.86	0.35
624	No Psychiatric Disorder	>=18 &<30	Female	Yes	3.86	0.87	0.81	0.99	0.42	0.27	0.99	0.73
625	Schizophrenia	>=18 &<30	Male	Yes	0.23	0.14	0.3	0.07	2.86	0.12	0.87	2.22
626	No Psychiatric Disorder	>=18 &<30	Male	No	1.24	0.81	0.56	0.71	0.05	0.14	0.99	0.16
627	No Psychiatric Disorder	>=18 &<30	Female	No	2.31	1.16	1.19	0.99	1.62	0.29	0.93	0.24
628	Schizophrenia	>=18 &<30	Male	Yes	0.14	0.49	0.93	0.59	0.55	0.17	0.27	0.52
629	Schizophrenia	>=18 &<30	Female	Yes	0.1	0.12	0.13	0.05	0.07	0.08	0.09	1.55
630	Major Depressive Disorder	>=18 &<30	Female	Yes	0.42	1.05	0.65	0.64	3.21	0.34	0.41	2.03
631	Bipolar Disorder	>=30 & <40	Male	No	2.5	1.33	1.33	1.31	3.08	0.22	0.19	0.23
632	Schizophrenia	>=30 & <40	Female	Yes	0.17	1.17	0.39	0.72	2.49	0.17	1.3	1.34
633	No Psychiatric Disorder	>=30 & <40	Male	Yes	0.27	0.68	0.95	1.03	1.36	0.35	1.68	0.41
634	Bipolar Disorder	>=30 & <40	Male	Yes	0.09	1.4	2.17	1.56	2.21	0.15	1.31	1.21
635	Bipolar Disorder	>=30 & <40	Female	No	4.35	1.26	0.83	1.22	2.87	0.16	1.05	1.36
636	Schizophrenia	>=30 & <40	Male	No	1.02	0.79	0.85	1.3	1.6	0.21	0.77
637	Schizophrenia	>=30 & <40	Male	No	1.65	1.52	1.15	1.09	1.43	0.08	0.93	1.68
638	Schizophrenia	>=30 & <40	Male	No	0.09	0.68	1.62	1.8	1.43	0.08	0.62	1.45
639	Schizophrenia	>=30 & <40	Female	No	0.2	1.44	2.31	1.49	0.05	0.19	1.25	1.43
640	Schizophrenia	>=30 & <40	Male	No	0.42	1.42	1.13	1.22	3.55	1.19	0.18	0.64
641	Schizophrenia	>=30 & <40	Male	No	3.91	0.72	1.67	1.5	3.18	0.26	1.4	1.36
642	Major Depressive Disorder	>=30 & <40	Female	No	0.3	0.63	1.3	1.3	2.39	5.58	1.29	0.73
643	No Psychiatric Disorder	>=30 & <40	Female	No	2.08	1.39	1.03	0.97	0.06	4.25	1.05	0.71
644	No Psychiatric Disorder	>=30 & <40	Female	Yes	2.97	0.22	0.09	0.15	0.11	0.29	0.85	1.61
645	Schizophrenia	>=30 & <40	Male	Yes	0.16	0.1	0.12	0.07	0.07	0.13	0.41	1.43
646	No Psychiatric Disorder	>=30 & <40	Female	Yes	2.99	0.65	0.35	0.4	1.35	0.16	0.04	0.25
647	Bipolar Disorder	>=30 & <40	Female	Yes	0.15	1.12	0.91	0.61	0.95	0.11	1.24	0.88
648	Bipolar Disorder	>=30 & <40	Male	Yes	0.07	0.71	1.85	1.21	0.07	0.21	0.84
649	No Psychiatric Disorder	>=30 & <40	Female	No	0.11	1.68	0.53	0.61	1.71	3.19	1.13	0.59
650	No Psychiatric Disorder	>=30 & <40	Male	No	1.89	0.63	0.86	0.57	0.05	6.12	1.29	0.72
651	Schizophrenia	>=30 & <40	Male	No	1.79	0.93	2.21	1.28	1.97	0.11	0.99	2.27
652	Bipolar Disorder	>=30 & <40	Male	No	0.19	0.39	1.92	1.35	3.04	3.1	1.07	1.76
653	Schizophrenia	>=30 & <40	Male	No	0.16	0.94	0.86	0.74	2.92	0.23	0.99	0.52
654	Schizophrenia	>=30 & <40	Male	No	2.9	1.06	1.53	1.52	0.06	0.24	1.71	0.45
655	Bipolar Disorder	>=30 & <40	Female	Yes	0.12	1.41	1.34	1.26	0.04	0.32	1.63
656	No Psychiatric Disorder	>=30 & <40	Female	No	2.08	1.5	1.74	1.5	0.05	0.08	0.96	1.73
657	Schizophrenia	>=30 & <40	Male	Yes	0.11	0.42	0.39	0.75	2.92	0.2	0.56	1.89
658	Schizophrenia	>=30 & <40	Female	Yes	1.34	1.09	1.13	1.1	3.78	0.21	0.83	0.22
659	Schizophrenia	>=30 & <40	Male	No	2.78	1.11	0.56	0.51	3.46	0.13	0.61
660	Bipolar Disorder	>=30 & <40	Female	Yes	0.2	0.1	0.08	0.04	0.08	0.18	0.69	0.97
661	Bipolar Disorder	>=30 & <40	Female	No	0.16	1.27	1.8	1.29	0.07	0.19	1.45	1.25
662	Bipolar Disorder	>=30 & <40	Male	No	0.28	1.27	1.47	1.53	0.06	0.24	1.55	0.38
663	Schizophrenia	>=30 & <40	Female	No	1.15	1.14	1.06	1.06	3.16	0.12	0.65	0.29
664	Schizophrenia	>=30 & <40	Male	No	1.75	1.17	2.3	2.38	0.03	0.16	1.05	0.93
665	Bipolar Disorder	>=30 & <40	Female	Yes	0.23	1.2	0.25	0.42	2.26	0.36	1.02	1.18
666	No Psychiatric Disorder	>=30 & <40	Female	No	2.5	1.26	1.15	1.07	2.85	9.48	1.03	0.53
667	Schizophrenia	>=30 & <40	Male	No	0.49	0.82	0.5	0.3	2.19	0.14	1.09	0.68
668	Bipolar Disorder	>=30 & <40	Female	Yes	3.71	1.29	1.23	1.08	0.04	0.29	0.74
669	Bipolar Disorder	>=30 & <40	Male	Yes	0.17	1.76	1.7	1.8	0.07	0.4	1.47
670	No Psychiatric Disorder	>=30 & <40	Male	Yes	0.27	1.02		1.02	0.17	0.25	1.54	0.23
671	Bipolar Disorder	>=30 & <40	Male	No	0.27	1.3	0.91	0.52	0.21	0.21	0.96	0.89
672	Schizophrenia	>=30 & <40	Male	No	0.1	0.56	1.6	1.47	0.05	0.17	1.22	0.52
673	Bipolar Disorder	>=30 & <40	Female	No	0.13	1.02	2	1.65	0.05	7.68	1.53	0.54
674	Bipolar Disorder	>=30 & <40	Male	No	0.18	0.08	0.21	0.04	0.15	0.11	0.61	0.57
675	Major Depressive Disorder	>=30 & <40	Female	No	0.93	1.5	1.12	0.92	0.47	0.2	1.48
676	Schizophrenia	>=30 & <40	Male	No	0.06	0.49	1.32	1.57	0.05	0.13	1.14
677	Schizophrenia	>=30 & <40	Female	No	1.28	0.71	1.34	2.06	2.13	0.12	1.84	2.19
678	Schizophrenia	>=30 & <40	Female	No	2.67	1.29	0.64	1.06	2.04	0.15	0.7	0.17
679	Bipolar Disorder	>=30 & <40	Male	Yes	0.1	0.75	1.23	0.99	0.06	0.25	0.85
680	Schizophrenia	>=30 & <40	Male	Yes	0.19	0.67	1.5	1.71	0.13	3.11	0.41	1.57
681	Schizophrenia	>=30 & <40	Male	No	0.61	1.26	0.93	1.12	3.3	0.14	1.18	1.47
682	No Psychiatric Disorder	>=30 & <40	Female	No	2.67	1.28	0.95	1.01	0.06	6.71	1.44	0.63
683	Bipolar Disorder	>=30 & <40	Male	No	0.22	0.07	1.36	1.65	0.26	0.17	0.19	0.42
684	Schizophrenia	>=30 & <40	Male	Yes	0.17	0.65	1.53	1.69	2.23	0.12	0.37	1.35
685	Schizophrenia	>=30 & <40	Male	Yes	1.02	0.36	1.39	1.59	0.1	0.17	0.64	0.5
686	Schizophrenia	>=30 & <40	Female	Yes	0.19	0.28	0.1	0.06	0.05	0.17	0.89	0.61
687	Schizophrenia	>=30 & <40	Female	Yes	0.63	1.34	1.39	1.59	3.22	0.23	0.85
688	Bipolar Disorder	>=30 & <40	Female	Yes	0.18	1.39	0.94	1.07	2.39	0.09	1.17	1.55
689	Bipolar Disorder	>=30 & <40	Female	Yes	0.15	1.35	1.67	0.02	0.03	0.14	1.18	0.48
690	Schizophrenia	>=30 & <40	Male	Yes	2.99	1.5	1.33	1.2	0.04	0.16	0.99	1.38
691	Bipolar Disorder	>=30 & <40	Female	Yes	0.15	0.95	1.47	1.4	3.01	0.09	1.14	0.78
692	Schizophrenia	>=30 & <40	Female	No	0.21	1.18	1.23	1.02	0.05	5.73	1.06	1.85
693	Major Depressive Disorder	>=30 & <40	Male	Yes	0.06	0.87	1.24	1.04	0.04	0.12	0.94
694	Bipolar Disorder	>=30 & <40	Female	No	1.84	1.22	1.88	1.75	1.57	4.29	1.31	2.33
695	No Psychiatric Disorder	>=30 & <40	Female	No	1.57	1.22	0.63	0.78	1.49	0.11	0.85	0.45
696	Major Depressive Disorder	>=30 & <40	Female	No	2.15	1.09	0.96	1.25	0.86	4.58	1.14	1.52
697	Schizophrenia	>=30 & <40	Male	No	0.29	1.78	1.15	1.26	0.07	0.52	1.14	1.27
698	Bipolar Disorder	>=30 & <40	Female	Yes	0.2	0.12	0.76	0.75	2.91	0.11	1.09	0.6
699	Bipolar Disorder	>=30 & <40	Male	Yes	0.27	1.99	0.75	0.84	0.24	0.13	0.88	0.7
700	Bipolar Disorder	>=30 & <40	Female	Yes	0.24	1.43	0.95	0.9	2.65	0.2	0.77	2.13
701	Bipolar Disorder	>=30 & <40	Male	Yes	3.05	1.46			0.36	0.22	1.65	1
702	No Psychiatric Disorder	>=30 & <40	Male	No	0.17	1.49	0.6	0.8	2.5	1.08	0.95	0.15
703	Schizophrenia	>=30 & <40	Male	Yes	0.28	1.11	1.29	1.35	0.06	0.28	1.06	1.21
704	Schizophrenia	>=30 & <40	Male	No	4.22	1.91		1.22	2.11	0.23	1.13	1.06
705	No Psychiatric Disorder	>=30 & <40	Male	No	1.44	1.15	1.14	1.48	0.04	0.09	1.19	2.45
706	No Psychiatric Disorder	>=30 & <40	Female	Yes	0.2	1.27	1.66	1.46	2.1	0.17	0.37	0.25
707	No Psychiatric Disorder	>=30 & <40	Female	Yes	0.16	1.07	0.51	0.73	0.22	0.2	0.89	0.39
708	Schizophrenia	>=30 & <40	Male	No	0.2	2.02	1.88	1.75	0.04	0.26	1.54	0.59
709	Major Depressive Disorder	>=30 & <40	Male	Yes	1.02	1.07	0.63	0.51	0.07	3.87	1.6	1.12
710	Bipolar Disorder	>=30 & <40	Female	Yes	0.27	1.49	1.81	1.37	1.15	0.71	0.99
711	Major Depressive Disorder	>=30 & <40	Female	Yes	0.18	0.63	0.56	0.17	0.08	0.24	0.58	0.88
712	Bipolar Disorder	>=30 & <40	Female	Yes	0.13	1.34	1.11	1.83	0.04	0.4	1.43	1.06
713	Schizophrenia	>=30 & <40	Male	No	0.19	0.9	0.47	0.54	4.28	0.26	1.26	0.17
714	Schizophrenia	>=30 & <40	Female	No	0.09	0.87	0.95	1.11	2.11	0.09	0.99	2.16
715	Schizophrenia	>=30 & <40	Male	Yes	0.16	0.51	0.42	0.19	0.34	0.25	1.07	1.3
716	Schizophrenia	>=30 & <40	Female	Yes	0.29	1.17	0.66	0.87	2.02	0.18	0.97	0.84
717	Bipolar Disorder	>=30 & <40	Female	Yes	1.28	0.87	1.05	1	0.09	3.59	0.85	0.19
718	Schizophrenia	>=30 & <40	Female	Yes	2.16	1.25	1.32	1.14	2.4	0.2	1.12	1.16
719	No Psychiatric Disorder	>=30 & <40	Male	No	2.41	1.32	0.92	1.06	2.67	0.19	0.93	0.63
720	Major Depressive Disorder	>=30 & <40	Male	Yes	1.79	0.69	0.64	1.02	0.04	0.1	1.33	1.17
721	Schizophrenia	>=30 & <40	Male	Yes	0.13	0.16	0.07	0.03	0.06	0.18	0.93	1.1
722	Bipolar Disorder	>=30 & <40	Male	Yes	1.52	1.18	1.2	0.04	0.04	0.13	0.88	0.49
723	Bipolar Disorder	>=30 & <40	Male	Yes	1.28	1.23	0.78	0.99	0.15	0.16	0.79	0.38
724	Schizophrenia	>=30 & <40	Male	Yes	0.11	1.14	1.87	1.59	1.98	0.08	0.98	0.21
725	No Psychiatric Disorder	>=30 & <40	Male	Yes	0.12	0.38	0.49	0.55	2.14	0.13	0.71	0.75
726	Major Depressive Disorder	>=30 & <40	Male	Yes	1.44	0.07	0.18	0.05	0.07	0.17
727	No Psychiatric Disorder	>=30 & <40	Male	Yes	0.23	0.69	0.65	0.88	0.06	0.19	1.06	1.03
728	No Psychiatric Disorder	>=30 & <40	Male	Yes	4.05	0.95	0.56	0.95	0.08	0.13	0.66	1.76
729	Bipolar Disorder	>=30 & <40	Female	Yes	0.28	1.26	2.08	1.85	0.05	0.2	0.58	1.11
730	No Psychiatric Disorder	>=30 & <40	Male	No	0.29	0.92	1.08	1.19	0.28	0.24	0.39	1.52
731	No Psychiatric Disorder	>=30 & <40	Female	Yes	1.51	1.37	1.34	1.23	0.04	0.16	0.76	0.63
732	No Psychiatric Disorder	>=30 & <40	Male	No	1.15	1.35	1.03	1.03	2.65	0.16	1.3	1.05
733	Bipolar Disorder	>=30 & <40	Female	Yes	1.35	0.94	0.54	0.63	0.04	0.22	0.94
734	Schizophrenia	>=30 & <40	Male	Yes	2.25	1.07	1.97	1.63	0.97	4.86	1.19	1.52
735	Schizophrenia	>=30 & <40	Male	No	2.99	1.06	0.93	0.69	0.06	0.64	0.95	0.53
736	No Psychiatric Disorder	>=30 & <40	Female	No	1.99	0.26	1.08	1.42	2.09	0.09	0.57	0.19
737	Schizophrenia	>=30 & <40	Female	No	3.13	1.18	2.51	1.69	0.14	10.58	0.59	0.3
738	Schizophrenia	>=30 & <40	Male	Yes	1.52	0.74	1.38	1.65	1.69	0.25	1.13	1.14
739	No Psychiatric Disorder	>=30 & <40	Female	No	2.4	1.65	1.01	1.06	1.93	0.08	0.84	0.58
740	Schizophrenia	>=30 & <40	Female	Yes	0.22	1.07	2.17	2.01	0.13	0.13	0.96	1.85
741	Schizophrenia	>=30 & <40	Female	Yes	1.07	1.13	0.9	1.04	2.23	0.16	0.13	0.81
742	No Psychiatric Disorder	>=30 & <40	Male	No	4.46	1.24	0.46	0.34	0.07	0.13	1.7	1.86
743	Schizophrenia	>=30 & <40	Male	No	0.27	1.24	1.62	1.32	1.64	5.75	1.3	0.73
744	Schizophrenia	>=30 & <40	Male	Yes	0.61	1.41	0.63	0.98	0.04	0.18	1.16	0.33
745	Bipolar Disorder	>=30 & <40	Female	No	0.2	0.89	1.44	1.74	0.04	0.1	0.69	1.42
746	Schizophrenia	>=30 & <40	Male	No	0.36	1.59	0.56	0.43	0.07	0.2	1.14	0.99
747	Schizophrenia	>=30 & <40	Male	No	0.1	1.32	1.53	1.51	1.2	0.09	1.11	0.36
748	Schizophrenia	>=30 & <40	Female	No	1.88	1.97	1.21	0.88	2.91	2.74	0.3	0.12
749	Schizophrenia	>=30 & <40	Male	No	0.1	0.82	0.98	1.06	0.44	2.69	0.74	1.58
750	Schizophrenia	>=30 & <40	Male	Yes	0.21	0.12	0.12	0.05	0.04	0.1	2.17	2.22
751	Bipolar Disorder	>=30 & <40	Male	Yes	0.28	0.33	0.67	0.83	0.07	0.22	1.67	0.31
752	No Psychiatric Disorder	>=30 & <40	Male	No	0.13	1.64	0.57	0.65	0.04	5.24	1.03	1.66
753	Schizophrenia	>=30 & <40	Male	Yes	0.21	1.01	1.6	2.06	0.05	0.22	0.07	1.16
754	Schizophrenia	>=30 & <40	Male	No	0.11	2.18	0.65	1	1.57	0.1	0.78	0.63
755	No Psychiatric Disorder	>=30 & <40	Female	Yes	0.21	1.18	0.98	1.04	2.25	0.17	0.48	0.82
756	Major Depressive Disorder	>=30 & <40	Female	No	1.27	1.57	1.31	0.91	3.35	1.01	0.76
757	Bipolar Disorder	>=30 & <40	Female	No	0.18	1.43	2.31	1.35	0.08	0.16	1	1.22
758	Schizophrenia	>=30 & <40	Male	No	1.32	1.34	1.27	1.29	0.05	6.37	1.11
759	No Psychiatric Disorder	>=30 & <40	Male	No	0.21	1.44	1.89	1.5	0.09	9.23	1.13	0.96
760	Bipolar Disorder	>=30 & <40	Female	Yes	0.17	1.16	1.42	1.44	0.05	0.12	0.86	0.66
761	Bipolar Disorder	>=30 & <40	Female	Yes	0.24	0.44	1.51	1.61	0.05	0.18	1.41	0.65
762	Schizophrenia	>=30 & <40	Female	Yes	0.23	1.1	1.22	1.52	0.12	10.43	1.03	1.24
763	Bipolar Disorder	>=30 & <40	Female	No	2.95	1.49	1.29	1.29	2.78	2.31	0.76	1.18
764	Schizophrenia	>=30 & <40	Male	Yes	0.65	0.51	0.64	0.71	0.03	0.08	0.44	0.59
765	Schizophrenia	>=30 & <40	Female	No	0.13	0.66	0.66	1	0.04	5.16	1.3	0.54
766	Schizophrenia	>=30 & <40	Female	Yes	0.18	1.68	1.2	0.53	2.59	5.58	0.33	0.16
767	Bipolar Disorder	>=30 & <40	Female	Yes	0.38	1.38	1.35	1.49	0.07	0.1	1.3	1.67
768	Bipolar Disorder	>=30 & <40	Female	Yes	1.96	1.01	1.23	1.43	2.74	0.07	0.66	2.22
769	No Psychiatric Disorder	>=30 & <40	Female	No	2.11	0.89	1.21		2.07	0.11	0.43	2.3
770	Schizophrenia	>=30 & <40	Male	Yes	0.1	0.19	0.15	0.11	0.08	0.08	1.08	0.59
771	Schizophrenia	>=30 & <40	Male	Yes	2.15	0.58	0.64	1.22	0.67	0.2	1.09	0.94
772	No Psychiatric Disorder	>=30 & <40	Female	No	4.87	1.29	0.77	0.87	0.08	0.4	1	0.69
773	Schizophrenia	>=30 & <40	Male	No	1.29	1.4	1.67	1.06	1.4	0.12	1.09	0.14
774	Major Depressive Disorder	>=30 & <40	Female	Yes	0.03	1.56	1.34	1.01	0.06	0.16
775	Bipolar Disorder	>=30 & <40	Female	Yes	3.6	1.49	1.14	1.29	2.89	0.22	1.39	1.64
776	Bipolar Disorder	>=30 & <40	Female	Yes	0.1	1.15	0.62	1.02	2.3	0.09	0.97	0.59
777	Bipolar Disorder	>=30 & <40	Female	Yes	1.5	0.13	0.13	0.07	0.11	0.14	0.78	0.78
778	Schizophrenia	>=30 & <40	Female	Yes	0.15	0.61	1.27	1.42	3.1	0.1	1.11	1.27
779	Schizophrenia	>=30 & <40	Male	Yes	4.18	1.15	0.6	0.55	0.13	0.27	0.8	0.39
780	Bipolar Disorder	>=30 & <40	Female	Yes	2.08	0.62	1.17	1.58	0.04	0.15	0.63	0.96
781	No Psychiatric Disorder	>=30 & <40	Female	No	0.15	1.38	2.16	1.44	0.25	0.17	1.01	1.62
782	No Psychiatric Disorder	>=30 & <40	Female	Yes	0.34	1.68	1.22	1.32	0.21	0.48	1.49	2.1
783	Major Depressive Disorder	>=30 & <40	Male	No	3.23	1.66	1.26	1.32	2.85	0.28	1.26	0.49
784	Bipolar Disorder	>=30 & <40	Male	Yes	0.14	1.27	0.83	1.19	0.13	0.12	1.17	0.77
785	Bipolar Disorder	>=30 & <40	Male	Yes	2.44	1.29	1.12	1.08	0.12	0.52	1.66
786	Major Depressive Disorder	>=30 & <40	Male	Yes	0.3	0.21		0.93	2.39	14.21	0.8	0.36
787	Schizophrenia	>=30 & <40	Male	Yes	2.02	1.13	0.43	0.5	0.06	0.23	0.64	0.69
788	Bipolar Disorder	>=30 & <40	Female	Yes	0.68	0.85	0.83	0.82	2.17	2.22	1.2	0.71
789	Major Depressive Disorder	>=30 & <40	Male	Yes	0.69	0.09	0.14	0.09	0.04	0.33	1.2
790	Major Depressive Disorder	>=30 & <40	Male	Yes	0.11	0.38	0.3	0.32	0.05	0.08	1.18	0.74
791	Major Depressive Disorder	>=30 & <40	Male	Yes	0.04	1.57	0.86	0.69	4.04	0.12	1.22
792	No Psychiatric Disorder	>=30 & <40	Male	Yes	1.71	0.19	0.14	0.09	0.11	0.16	1.24	1.25
793	No Psychiatric Disorder	>=30 & <40	Male	No	0.53	1.1	0.5	0.99	0.7	0.14	1.13	2.73
794	Schizophrenia	>=30 & <40	Male	Yes	0.59	0.96	0.88	0.94	0.05	0.16	1.04	0.52
795	Bipolar Disorder	>=30 & <40	Female	Yes	0.26	0.55	0.78	0.83	0.06	0.16	1.15	1.59
796	No Psychiatric Disorder	>=30 & <40	Female	No	3.83	2.2	1.26	1.3	0.69	2.24	1.78
797	Schizophrenia	>=30 & <40	Male	No	0.3	1.07	0.65	1.36	2.41	0.28	1.14	1.33
798	Major Depressive Disorder	>=30 & <40	Female	Yes	0.22	1.39	1.41	1.45	0.04	0.13	0.58	1.67
799	Bipolar Disorder	>=30 & <40	Female	Yes	0.16	0.56	0.38	0.6	2.27	0.11	1.2	0.96
800	Major Depressive Disorder	>=30 & <40	Female	Yes	0.08	0.62	0.7	0.58	0.03	0.11	1.05
801	No Psychiatric Disorder	>=30 & <40	Male	Yes	0.12	1.1	0.64	1.14	0.05	0.22	1.05	0.75
802	Bipolar Disorder	>=30 & <40	Female	Yes	2.77	0.5	0.86	0.48	2.53	0.29	0.82	1.46
803	Bipolar Disorder	>=30 & <40	Female	No	0.17	1.38	0.76	0.93	0.16	0.13	0.34	0.91
804	No Psychiatric Disorder	>=30 & <40	Female	No	2.32	1.17	1.09	1.26	3.39	0.16	0.77	0.8
805	Bipolar Disorder	>=30 & <40	Male	No	2.76	1.48	1.12	1.22	3.42	0.25	1.04	0.29
806	No Psychiatric Disorder	>=30 & <40	Male	Yes	0.21	0.08	0.54	0.05	3.26	0.14	0.78	0.35
807	Schizophrenia	>=30 & <40	Male	Yes	0.27	0.25	0.1	0.07	3.55	0.11	1.79	0.43
808	Schizophrenia	>=30 & <40	Male	Yes	0.21	1.17	1.17	0.95	0.07	0.13	1.3	0.98
809	Schizophrenia	>=30 & <40	Male	Yes	0.13	0.62	0.99	1.25	1.79	0.16	0.72	1.3
810	Major Depressive Disorder	>=30 & <40	Female	Yes	0.77	1.18	0.76	0.57	0.04	0.08	1.53	0.73
811	Schizophrenia	>=30 & <40	Female	No	3.6	1.85	1.28	1.83	3.05	0.38	1.53	0.51
812	Bipolar Disorder	>=30 & <40	Male	No	0.81	0.98	0.75	0.45	0.57	0.13	1.03	0.24
813	Bipolar Disorder	>=30 & <40	Male	Yes	0.12	0.1			0.17	0.25	0.08	0.03
814	Bipolar Disorder	>=30 & <40	Female	Yes	0.25	0.82	1.39	1.4	0.06	0.19	1.05	1.61
815	Bipolar Disorder	>=30 & <40	Male	Yes	0.19	1.18	0.38	0.71	0.24	0.31	1.05	1.29
816	Bipolar Disorder	>=30 & <40	Male	Yes	1.81	0.91	1.22	1.08	0.03	0.09	0.61	1.11
817	Schizophrenia	>=30 & <40	Male	No	1.67	0.77	1.6	1.68	0.05	0.17	1.83	1.78
818	No Psychiatric Disorder	>=30 & <40	Female	Yes	2.87	1.31	0.94	1.77	0.48	0.16	0.96	1.56
819	Schizophrenia	>=30 & <40	Male	No	0.22	1.02	0.62	0.83	2.65	0.59	0.95	1.01
820	Bipolar Disorder	>=30 & <40	Male	Yes	0.19	0.11	0.11	0.1	0.03	0.06	1.72	0.25
821	Major Depressive Disorder	>=30 & <40	Female	No	2.07	0.61	1.29	1.07	2.49	0.08	0.16	0.52
822	No Psychiatric Disorder	>=30 & <40	Male	Yes	0.2	1.21	0.36	0.38	2.15	5.05	0.95	0.73
823	Bipolar Disorder	>=30 & <40	Female	Yes	0.2	0.69	1.15	0.84	0.03	0.08	2.36	0.35
824	No Psychiatric Disorder	>=30 & <40	Female	No	0.23	1.3	1.27	0.84	2.2	0.26	1.04	0.76
825	No Psychiatric Disorder	>=30 & <40	Female	No	0.16	1.73	1.08	1.12	0.23	0.08	1.1	1.28
826	Bipolar Disorder	>=30 & <40	Female	Yes	0.3	1.18		1.82	0.16	0.32	1.29	2.3
827	No Psychiatric Disorder	>=30 & <40	Female	No	1.83	1.23	0.57	0.08	1.91	0.88	0.91	0.42
828	No Psychiatric Disorder	>=30 & <40	Female	No	0.12	0.92	0.6	0.47	0.92	0.08	1.26	0.23
829	No Psychiatric Disorder	>=30 & <40	Male	No	2.01	1.63	0.92	1.36	2.63	0.21	1.62	1.05
830	No Psychiatric Disorder	>=30 & <40	Female	No	1.21	1.64	1.23	1.07	0.06	5.04	1.23	0.41
831	No Psychiatric Disorder	>=30 & <40	Male	Yes	0.1	0.59	0.25	0.22	0.05	0.09	0.97	0.37
832	Schizophrenia	>=30 & <40	Male	No	0.1	1.52	1.45	1.52	2.13	0.19	2.15	0.27
833	Bipolar Disorder	>=30 & <40	Female	Yes	2.76	0.95	0.65	0.44	0.05	0.13	0.21	0.3
834	Schizophrenia	>=30 & <40	Male	No	0.56	1.16	1.2	1.46	2.99	0.14	0.82	2.01
835	Schizophrenia	>=30 & <40	Female	Yes	2.19	0.63	0.83	0.8	2.16	0.34	1.06	1.27
836	Schizophrenia	>=30 & <40	Female	No	2.25	1.37	2.15	1.84	2.24	9.44	1.11	1.41
837	No Psychiatric Disorder	>=30 & <40	Female	No	0.53	1.28	0.98	1.01	0.12	0.15	1.15
838	No Psychiatric Disorder	>=30 & <40	Male	Yes	0.16	0.97	0.26	0.44	2.78	0.13	0.63	0.17
839	Schizophrenia	>=30 & <40	Female	No	1.61	0.38	0.57	0.73	1.22	6.71	1.45	2.19
840	Schizophrenia	>=30 & <40	Female	Yes	0.13	0.54	0.56	1.14	0.05	0.09	0.48	0.6
841	Schizophrenia	>=30 & <40	Female	Yes	2.36	0.8	0.59	0.32	0.05	0.2	0.71	0.75
842	No Psychiatric Disorder	>=30 & <40	Male	No	1.31	1.29	0.9	1.24	0.06	0.09	1.64	1.27
843	No Psychiatric Disorder	>=30 & <40	Male	No	1.44	1.18	2.52	2.03	1.73	2.35	1.67	0.38
844	Bipolar Disorder	>=30 & <40	Female	Yes	0.12	0.64	1.64	1.75	0.04	0.17	1.81	2.18
845	Schizophrenia	>=30 & <40	Male	No	0.17	1.06	1.5	1.6	0.07	0.16	0.98	0.59
846	Bipolar Disorder	>=30 & <40	Female	No	3.49	1.36	2.47	1.47	2.34	5.87	1.53	2.05
847	Schizophrenia	>=30 & <40	Male	No	1.35	0.83	1.01	1.01	0.04	0.13	1.53	0.41
848	Schizophrenia	>=30 & <40	Male	No	2.44	0.86	0.81	0.75	0.03	0.09	0.51	0.62
849	No Psychiatric Disorder	>=30 & <40	Female	Yes	2.53	1.04	1.92	1.38	0.17	0.23	1.27	1.45
850	Schizophrenia	>=30 & <40	Male	No	3.23	1.69	1.43	1.62	4.33	0.1	1.24
851	Major Depressive Disorder	>=30 & <40	Female	No	0.6	0.2	1.7	1.26	1.59	3.67	0.23	0.23
852	Bipolar Disorder	>=30 & <40	Female	No	2.1	0.51	1.29	0.54	2.13	3.21	0.97	1.12
853	Schizophrenia	>=30 & <40	Male	No	0.62	1.41	1.96	1.36	0.07	0.14	1.14	1.73
854	Bipolar Disorder	>=30 & <40	Female	Yes	0.12	0.93	0.5	0.8	0.06	0.18	0.97	0.8
855	Schizophrenia	>=30 & <40	Female	Yes	2.03	1.09	0.54	0.84	1.65	0.12	1.06	1.25
856	Major Depressive Disorder	>=30 & <40	Male	No	0.05	1.38	2.23	2.08	0.04	0.64
857	Schizophrenia	>=40 &<50	Female	Yes	2.83	1.3	1.34	1.12	1.56	5.31	0.94	0.42
858	Schizophrenia	>=40 &<50	Male	No	0.96	1.34	2.46	1.52	1.86	0.16	1.4	1.6
859	Schizophrenia	>=40 &<50	Female	Yes	2.1	2.01	1.62	2.2	0.04	4.69	1.49	0.5
860	Schizophrenia	>=40 &<50	Male	No	0.09	1.3	2.41	1.35	0.03	0.09	1.02	1.09
861	Schizophrenia	>=40 &<50	Male	Yes	0.16	1.33	1.02	1.4	1.07	0.18	1.07	0.96
862	Schizophrenia	>=40 &<50	Female	Yes	2.25	1.43	2.17	2.05	0.12	0.16	0.98	1.08
863	Schizophrenia	>=40 &<50	Female	No	2.06	1.51	0.68	0.68	1.13	5.6	0.86	1.27
864	Bipolar Disorder	>=40 &<50	Male	Yes	0.18	1.18	1.28	1.2	0.05	0.15	1.55	0.54
865	Schizophrenia	>=40 &<50	Male	Yes	3.48	1.75	1.35	1.34	4.58	0.17	0.44	0.91
866	Schizophrenia	>=40 &<50	Female	No	2.26	1.52	0.86	1.23	2.27	0.31	0.95	1.32
867	Bipolar Disorder	>=40 &<50	Male	Yes	2.92	1.46	1.64	1.02	3.07	0.2	1.38	0.92
868	Schizophrenia	>=40 &<50	Male	No	0.18	0.88	0.68	0.94	0.1	4.64	1.02	1.04
869	Schizophrenia	>=40 &<50	Female	No	1.84	0.63	0.7	0.78	0.05	2.07	0.95	0.81
870	Bipolar Disorder	>=40 &<50	Female	No	2	1.25	1.51	0.04	0.1	0.14	1.14	0.8
871	Major Depressive Disorder	>=40 &<50	Male	Yes	0.22	0.56	1.29	0.7	0.27	0.23	1.13	0.47
872	Schizophrenia	>=40 &<50	Male	No	1.97	1.34	0.88	1.25	2.38	0.11	1.05	0.34
873	Schizophrenia	>=40 &<50	Male	Yes	2.74	0.38	1.06	1.21	0.04	0.11	0.85	0.35
874	Schizophrenia	>=40 &<50	Female	No	4.25	0.63	1.29	1.5	3.29	3.95	0.31	1.35
875	No Psychiatric Disorder	>=40 &<50	Male	Yes	0.18	1.16	1.27	1.31	2.12	0.21	1.05	0.33
876	Major Depressive Disorder	>=40 &<50	Male	No	0.13	1.05	1.35	1.59	2.69	0.12	1.1	0.68
877	Schizophrenia	>=40 &<50	Male	No	0.18	0.83	1.49	1.47	0.05	0.15	1.08	1.71
878	Schizophrenia	>=40 &<50	Female	No	2.35	1.69	0.83	1.18	1.74	2.62	0.43	1.05
879	Schizophrenia	>=40 &<50	Female	Yes	0.09	1.04	1.31	1.5	0.08	0.11	1.13	0.69
880	Bipolar Disorder	>=40 &<50	Female	Yes	4.52	1.26	1.19	1.42	3.58	0.16	0.93	0.29
881	Bipolar Disorder	>=40 &<50	Female	Yes	0.16	1.11	1.99	1.3	2.43	0.52	1.12	0.65
882	Major Depressive Disorder	>=40 &<50	Male	Yes	0.12	0.94	1.06	1.03	0.05	1.9	0.79	0.44
883	Bipolar Disorder	>=40 &<50	Female	No	2.09	1.59	1.38	1.76	0.22	3.41	0.8	0.46
884	Bipolar Disorder	>=40 &<50	Female	Yes	1.71	0.82	1.14	1.08	1.68	0.13	1.06	0.59
885	Schizophrenia	>=40 &<50	Male	Yes	0.22	1.35	0.55	1.35	0.19	1.04	1.12	1.28
886	Schizophrenia	>=40 &<50	Male	Yes	3.98	1.33	1.45	1.75	0.1	1.29	0.68	1.64
887	Bipolar Disorder	>=40 &<50	Female	Yes	0.07	1.11	0.94	1.29	1.77	0.61	0.78	0.48
888	Schizophrenia	>=40 &<50	Male	No	0.23	0.69	1.31	1.36	0.05	0.19	0.76	0.3
889	Bipolar Disorder	>=40 &<50	Male	No	1.95	0.99	1.2	1.41	0.22	5.1	1	0.79
890	Bipolar Disorder	>=40 &<50	Female	Yes	0.16	1.08	0.94	0.93	0.39	4	1.04	1.46
891	Schizophrenia	>=40 &<50	Female	No	1.15	1.09	1.16	1.08	2.18	2.44	0.87	0.84
892	Bipolar Disorder	>=40 &<50	Female	Yes	2.08	1.21	1.33	1.12	0.19	0.13	1.13	1.25
893	Schizophrenia	>=40 &<50	Male	No	1.28	1.51	1.35	1.23	0.03	4.94	1.02	0.41
894	Bipolar Disorder	>=40 &<50	Female	No	2.19	1.44	1.39	1.52	2.27	0.36	0.96	1.44
895	Schizophrenia	>=40 &<50	Female	No	0.36	1.33	1.54	1.88	0.12	6.38	1.34	0.89
896	Major Depressive Disorder	>=40 &<50	Male	Yes	0.12	0.44	0.24	0.04	0.05	0.1	0.05	0.22
897	Schizophrenia	>=40 &<50	Male	Yes	0.25	0.9	0.97	1.18	0.04	0.15	1.5	0.44
898	Bipolar Disorder	>=40 &<50	Male	No	0.28	0.82	1.29	1.45	2.03	9.99	1	0.9
899	No Psychiatric Disorder	>=40 &<50	Male	No	1.5	2.05	1.37	1.61	2.73	3.38	0.37	0.24
900	Bipolar Disorder	>=40 &<50	Female	Yes	0.12	1.24	0.53	0.76	0.55	0.13	1.05	0.53
901	No Psychiatric Disorder	>=40 &<50	Male	No	5.65	1.02	0.33	0.14	3.2	4.01	0.68	0.41
902	Schizophrenia	>=40 &<50	Male	Yes	2.21	1.37	1.47	1.63	0.1	0.17	0.97	0.81
903	Schizophrenia	>=40 &<50	Female	No	3.63	1.52	1.12	1.3	1.6	0.14	0.53	0.43
904	Schizophrenia	>=40 &<50	Male	No	2.36	0.42	0.66	0.75	0.4	0.09	0.74	0.88
905	Schizophrenia	>=40 &<50	Male	Yes	0.29	1.15	1.21	0.16	2.36	0.43	0.99	1.14
906	Schizophrenia	>=40 &<50	Male	No	0.15	0.56	1.09	1.19	0.04	9.8	1.42
907	Schizophrenia	>=40 &<50	Male	Yes	0.25	0.71	0.64	1.3	0.08	0.19	0.92	1.19
908	No Psychiatric Disorder	>=40 &<50	Male	No	2.55	1.43	1.36	1.46	0.06	8.19	1.01	0.31
909	Schizophrenia	>=40 &<50	Female	Yes	2.65	0.06	0.29	0.04	0.04	0.1	1.87	0.43
910	Schizophrenia	>=40 &<50	Male	Yes	0.21	1.59	1.02	1.25	0.07	0.18	1.21	0.74
911	Bipolar Disorder	>=40 &<50	Male	Yes	0.13	1.52	0.33	0.61	1.75	2.09	0.32	0.2
912	Schizophrenia	>=40 &<50	Male	Yes	2.69	0.78	2.09	1.87	3.4	2.71	0.57	0.08
913	Schizophrenia	>=40 &<50	Female	Yes	2.17	1.26	0.76	0.97	2.25	0.61	1.26	0.31
914	No Psychiatric Disorder	>=40 &<50	Female	Yes	0.14	1.58	0.64	0.7	1.54	0.21	1.75	1.77
915	Bipolar Disorder	>=40 &<50	Female	No	2.44	1.09	1.75	1.39	1.2	1.95	1.24	1.44
916	Bipolar Disorder	>=40 &<50	Female	No	2.97	1.68	1.25	1.4	3.41	0.16	0.84	0.48
917	Schizophrenia	>=40 &<50	Male	Yes	0.14	0.71	0.6	0.61	3.08	0.21	1.21	0.76
918	No Psychiatric Disorder	>=40 &<50	Male	Yes	1.18	1.06	0.74	0.53	4.4	0.15	0.77	0.43
919	Bipolar Disorder	>=40 &<50	Female	No	2.18	1.41	1.18	1.13	0.41	6.47	1.82
920	No Psychiatric Disorder	>=40 &<50	Female	No	3.26	0.98	0.71	0.82	3.73	0.22	0.56	0.98
921	Schizophrenia	>=40 &<50	Female	Yes	0.11	1.02	1.31	1.44	0.33	0.19	1.1	0.66
922	Schizophrenia	>=40 &<50	Female	No	0.28	1.24	2.09	1.96	2.31	2.46	1.76	2.18
923	Bipolar Disorder	>=40 &<50	Female	Yes	0.21	1.49	1.76	1.02	0.05	0.17	1.26	1.33
924	No Psychiatric Disorder	>=40 &<50	Female	No	2.53	1.4	0.49	0.67	2.26	2.65	0.21	0.68
925	Bipolar Disorder	>=40 &<50	Female	Yes	0.24	1		0.98	0.16	0.23	1.22	1.38
926	No Psychiatric Disorder	>=40 &<50	Male	No	0.17	1.04	0.46	0.37	0.05	14.37	1.48	0.6
927	Bipolar Disorder	>=40 &<50	Male	Yes	0.24	1.2		1.42	0.4	0.22	0.63	0.41
928	Major Depressive Disorder	>=40 &<50	Female	Yes	0.09	1.23	1.32	1.07	0.05	0.21	0.87
929	Major Depressive Disorder	>=40 &<50	Female	Yes	0.22	1	0.42	0.65	3.13	0.14	0.75	0.13
930	Major Depressive Disorder	>=40 &<50	Female	No	3.23	2.1	1.69	1.23	1.67	0.11	0.67	0.44
931	Bipolar Disorder	>=40 &<50	Female	No	1.91	0.65	0.91	1.2	2.45	4.39	0.35	0.15
932	Schizophrenia	>=40 &<50	Male	Yes	0.19	1.29	1.07	1.42	0.06	3.5	1.12	0.51
933	Schizophrenia	>=40 &<50	Female	Yes	0.25	0.78	0.8	1.04	0.06	0.17	1.48	1.72
934	Schizophrenia	>=40 &<50	Male	Yes	0.21	1.46	2.32	1.6	2.66	0.32	1.03	1.04
935	Schizophrenia	>=40 &<50	Male	No	2.86	1.09	1.58	1.24	3.07	0.21	1.05	0.19
936	Schizophrenia	>=40 &<50	Male	Yes	1.67	0.88	0.99	0.67	4.19	0.33	1.02	0.83
937	Schizophrenia	>=40 &<50	Female	No	1.38	0.53	0.28	0.47	1.44	3.71	1.31	0.23
938	Bipolar Disorder	>=40 &<50	Male	Yes	2.56	1.26	0.77	0.99	3.35	0.16	0.85	0.54
939	Schizophrenia	>=40 &<50	Male	Yes	0.11	0.12	0.13	0.05	1.84	0.09	0.66	1.48
940	Schizophrenia	>=40 &<50	Male	Yes	0.14	0.95	0.78	1.35	0.07	0.24	1.15	0.32
941	Schizophrenia	>=40 &<50	Male	No	0.35	1.04	2.29	1.54	0.07	0.08	0.48	0.25
942	Bipolar Disorder	>=40 &<50	Female	Yes	2.08	1.23	0.63	0.52	2.06	4.72	0.69	0.78
943	Bipolar Disorder	>=40 &<50	Female	Yes	0.1	1.06	0.49	0.35	0.04	6.21	0.98	0.7
944	Bipolar Disorder	>=40 &<50	Female	Yes	2.78	1.59	1.02	1.23	1.7	2.06	1.64	0.28
945	Schizophrenia	>=40 &<50	Male	Yes	1.76	1.25	2.01	2.33	0.04	0.08	1.14	1.17
946	Major Depressive Disorder	>=40 &<50	Female	No	0.22	1.36	1.69	1.41	0.04	5.82	0.89	0.99
947	No Psychiatric Disorder	>=40 &<50	Male	No	2	1.57	0.64	0.82	2.54	2.04	0.49	0.17
948	No Psychiatric Disorder	>=40 &<50	Male	Yes	0.16	0.85	0.15	0.42	0.11	0.23	0.96	0.53
949	Bipolar Disorder	>=40 &<50	Female	Yes	1.41	1.24	0.75	0.9	2.4	7.28	1.53
950	Schizophrenia	>=40 &<50	Female	No	0.19	1.5	0.89	0.95	2.75	0.14	1.05	0.69
951	Bipolar Disorder	>=40 &<50	Female	Yes	0.22	1.11	0.51	0.66	0.07	4.34	0.89	1.02
952	No Psychiatric Disorder	>=40 &<50	Female	No	1.17	1.71	0.84	1.05	0.06	3.46	0.99	1.36
953	Bipolar Disorder	>=40 &<50	Female	Yes	2.14	0.84	1.3	1.14	2.66	0.12	0.99	1.09
954	Bipolar Disorder	>=40 &<50	Female	No	1.65	1.29	0.77	1.08	1.51	4.3	1.05	2.54
955	No Psychiatric Disorder	>=40 &<50	Female	Yes	0.21	1.09	1.29	1.71	0.05	0.13	0.49	1.21
956	Schizophrenia	>=40 &<50	Female	Yes	2.46	1.63	0.64	0.85	3.16	0.18	0.63
957	Schizophrenia	>=40 &<50	Female	Yes	3.17	1.13	2.34	1.67	0.06	5.2	1.36	2.23
958	Bipolar Disorder	>=40 &<50	Female	No	5.99	0.94	1.16	1.65	3.13	0.22	1.71	2.33
959	Schizophrenia	>=40 &<50	Female	No	2.63	0.67	2.1	2.29	1.7	3.9	0.57	0.83
960	Schizophrenia	>=40 &<50	Female	Yes	1.74	1.36	1.63	1.16	0.03	5.64	0.71	1.37
961	Bipolar Disorder	>=40 &<50	Female	Yes	0.23	1.15	1.28	2.21	0.86	0.23	1	0.27
962	Schizophrenia	>=40 &<50	Female	Yes	0.18	0.57	1.25	0.87	0.07	0.18	0.66	1.78
963	Bipolar Disorder	>=40 &<50	Female	Yes	0.11	0.63	0.76	0.55	2.81	0.13	0.93	0.13
964	No Psychiatric Disorder	>=40 &<50	Male	No	0.21	1.35	0.46	0.47	0.04	0.08	0.81	1.05
965	Bipolar Disorder	>=40 &<50	Male	Yes	0.27	1.16	1.16	0.99	4.15	0.34	0.9
966	Bipolar Disorder	>=40 &<50	Female	Yes	0.25	1.39	1.34	1.04	0.08	0.87	1.03	1.67
967	No Psychiatric Disorder	>=40 &<50	Male	Yes	0.18	1.03	0.63	1.13	1.94	0.14	1.03	1.19
968	Bipolar Disorder	>=40 &<50	Male	Yes	0.1	1.82	1.04	1.56	2.01	0.09	0.65	1.03
969	Bipolar Disorder	>=40 &<50	Male	Yes	0.3	1.14	1.47	1.3	2.16	0.26	1.2	0.75
970	Schizophrenia	>=40 &<50	Male	Yes	0.14	1.1	1.12	1.15	2.08	0.34	1.05	1.29
971	Bipolar Disorder	>=40 &<50	Male	Yes	0.13	0.11	0.12	0.09	0.1	0.11	1.02	1.21
972	No Psychiatric Disorder	>=40 &<50	Female	Yes	0.17	0.86	1.67	1.55	0.04	0.12	1.66	1.53
973	Schizophrenia	>=40 &<50	Female	No	4.37	1.32	2.85	2.03	0.08	5.12	0.51	2.33
974	Schizophrenia	>=40 &<50	Male	Yes	0.14	1.3	0.81	0.78	0.05	0.1	1.17	0.33
975	No Psychiatric Disorder	>=40 &<50	Male	No	0.16	1.38	1.23	1.25	0.05	0.36	2.08
976	Schizophrenia	>=40 &<50	Male	No	0.09	1.73	1.23	1.03	0.04	10.66	1.63	0.69
977	No Psychiatric Disorder	>=40 &<50	Male	No	1.99	1.03	0.32	0.39	1.98	1.53	1.15	0.36
978	Schizophrenia	>=40 &<50	Female	Yes	0.1	1.52	1.24	1.36	0.05	5.96	1.32	1.14
979	Schizophrenia	>=40 &<50	Male	Yes	0.1	1.08	0.95	1.08	1.43	0.12	0.93	0.64
980	Schizophrenia	>=40 &<50	Female	Yes	0.08	0.93	0.82	0.93	0.05	0.13	0.95	0.71
981	Bipolar Disorder	>=40 &<50	Male	No	1.18	0.13		0.11	0.22	0.25	0.64	1.49
982	Schizophrenia	>=40 &<50	Male	Yes	2.81	1.37	0.88	0.89	1.93	0.1	0.93	1.18
983	Bipolar Disorder	>=40 &<50	Female	No	2.09	1.1	0.46	0.71	0.13	0.14	0.94	0.69
984	Schizophrenia	>=40 &<50	Male	No	0.15	1.67	1.32		2.51	0.22	1.92	0.14
985	Schizophrenia	>=40 &<50	Female	No	2.13	1.41	1.47	1.42	0.1	0.28	1.02	0.77
986	Bipolar Disorder	>=40 &<50	Male	No	0.12	1.56	0.95	0.99	0.06	0.13	0.99	0.22
987	Bipolar Disorder	>=40 &<50	Female	No	1.12	0.87	1.36	1.45	2.29	0.11	0.72	0.73
988	No Psychiatric Disorder	>=40 &<50	Female	Yes	1.94	0.14	0.1	0.05	0.03	0.1	1.23	0.53
989	Schizophrenia	>=40 &<50	Female	No	4.84	1.45	1.32	1.7	0.07	8.21	1.5	1.4
990	Schizophrenia	>=40 &<50	Male	Yes	2.41	0.96	0.65	0.9	1.86	1.5	0.53	0.12
991	Schizophrenia	>=40 &<50	Male	No	0.26	1.32	1.32	1.36	0.06	5.09	1.2	0.91
992	Bipolar Disorder	>=40 &<50	Female	Yes	0.23	0.23	0.84	1.24	0.06	0.16	2.02	0.66
993	Schizophrenia	>=40 &<50	Male	Yes	0.15	1.39	1.43	1.21	0.06	0.16	0.69	0.76
994	Bipolar Disorder	>=40 &<50	Male	Yes	0.2	1.17	1.71		3.52	0.16	0.05	0.25
995	Schizophrenia	>=40 &<50	Male	Yes	0.1	0.51	1.04	1.31	0.05	3.84	1.72	0.87
996	Bipolar Disorder	>=40 &<50	Female	Yes	2.65	1.36	1.35	1.53	0.08	6.49	1.88	2.5
997	Schizophrenia	>=40 &<50	Female	No	4.12	1.27	1	1.72	3.06	15.67	0.67
998	Bipolar Disorder	>=40 &<50	Female	Yes	2.48	0.98	1.65	1.34	0.05	4.03	0.87	0.6
999	Schizophrenia	>=40 &<50	Female	No	3.61	0.71	1.63	1.74	3.44	0.15	1.73
1000	Schizophrenia	>=40 &<50	Female	No	1.92	1.77	3.81	2.39	2.36	3.53	1.7	0.43
1001	No Psychiatric Disorder	>=40 &<50	Female	Yes	2.58	1.09	2.31	1.73	1.93	0.16	1.66	1.01
1002	Bipolar Disorder	>=40 &<50	Female	Yes	0.31	1.2	0.52	0.84	0.18	7.4	0.9	1.01
1003	Major Depressive Disorder	>=40 &<50	Male	Yes	0.1	1.5	1.29	1.01	0.06	0.37	1.52
1004	Bipolar Disorder	>=40 &<50	Male	No	2.42	1.57	1.98	1.57	0.08	4.75	1.3	1.67
1005	Schizophrenia	>=40 &<50	Male	No	1.75	1.1	1.26	0.77	0.04	1.37	0.64	0.81
1006	Bipolar Disorder	>=40 &<50	Female	No	2.16	1.13	0.86	0.66	2.75	0.18	1.01	0.59
1007	Schizophrenia	>=40 &<50	Male	No	0.17	1.68	0.76	1	0.99	0.09	0.73	1.87
1008	Schizophrenia	>=40 &<50	Male	No	2.73	1.46	1.06	1.01	0.04	0.16	1.1	0.67
1009	Schizophrenia	>=40 &<50	Male	Yes	0.1	0.66	1.32	2.25	0.07	0.13	0.79	0.87
1010	No Psychiatric Disorder	>=40 &<50	Male	No	2.3	1.16	0.47	0.56	0.05	2.83	1.17	1.31
1011	Schizophrenia	>=40 &<50	Male	No	1.22	1.31	1.76	1.26	1.08	3.47	0.34	0.69
1012	Schizophrenia	>=40 &<50	Female	Yes	0.15	1.22	0.99	1.01	0.08	0.22	1	1.66
1013	Bipolar Disorder	>=40 &<50	Male	Yes	0.12	0.26	1.39	1.2	0.06	0.36	0.55
1014	Bipolar Disorder	>=40 &<50	Male	Yes	3.07	1.44	1.06	1.42	1.56	0.56	1.18	1.07
1015	No Psychiatric Disorder	>=40 &<50	Male	No	0.26	1.67	0.4	1.08	1.92	0.21	1.15	0.55
1016	Bipolar Disorder	>=40 &<50	Female	No	2.01	1.62	1.41	1.27	0.04	4.59	1.01	0.55
1017	Schizophrenia	>=40 &<50	Male	Yes	0.22	1.65	1.16	1.6	0.12	0.18	1.15	1.28
1018	Bipolar Disorder	>=40 &<50	Male	Yes	0.1	0.75	0.6	0.74	2.71	0.1	0.75	0.4
1019	Bipolar Disorder	>=40 &<50	Male	Yes	0.08	0.58	1.84	1.13	0.05	0.32	0.83
1020	Schizophrenia	>=40 &<50	Female	Yes	0.23	1.04	1.1	0.94	0.11	7.53	1.18	0.21
1021	Bipolar Disorder	>=40 &<50	Female	Yes	2.68	0.63	0.55	0.62	2.15	2.95	0.92	0.24
1022	Bipolar Disorder	>=40 &<50	Male	Yes	0.22	1.56	1.31	1.8	0.15	0.13	1.32	1.71
1023	Bipolar Disorder	>=40 &<50	Female	Yes	0.07	0.52	0.69	1.14	1.98	0.09	1.15	0.15
1024	Schizophrenia	>=40 &<50	Male	No	0.11	0.5	0.35	0.34	0.05	0.13	1.07	0.69
1025	Schizophrenia	>=40 &<50	Male	Yes	0.1	0.63	2.09	1.91	0.06	0.11	1.04	0.28
1026	Schizophrenia	>=40 &<50	Female	No	1.08	0.65	1.47	1.36	2.86	0.28	0.7	0.62
1027	No Psychiatric Disorder	>=40 &<50	Female	No	1.03	1.38	0.73	1.04	0.07	2.34	0.95	0.63
1028	Schizophrenia	>=40 &<50	Male	No	0.19	0.6	2.25	2.07	2.23	0.32	1.17	1.01
1029	Schizophrenia	>=40 &<50	Female	Yes	0.08	0.99	0.4	0.77	0.04	0.08	1.2	2.42
1030	Schizophrenia	>=40 &<50	Male	No	0.35	1.44	1.89	1.92	0.07	10.37	1.12	1.1
1031	Bipolar Disorder	>=40 &<50	Female	Yes	2.15	1.13	0.71	1.31	1.84	0.23	1	0.87
1032	Schizophrenia	>=40 &<50	Male	No	1.44	1.03	0.55	0.77	0.33	7.66	0.97	0.91
1033	Schizophrenia	>=40 &<50	Male	Yes	0.24	0.41	1.38	1.19	0.12	0.19	0.72	2.15
1034	Schizophrenia	>=40 &<50	Male	Yes	0.18	0.14	0.08	0.07	0.11	0.17	1.22	0.72
1035	Schizophrenia	>=40 &<50	Female	No	0.47	1.4	1.14	1.54	0.06	0.25	1.02	0.75
1036	Bipolar Disorder	>=40 &<50	Female	Yes	3.35	1.37	1.57	1.74	1.32	2.11	1.07	0.35
1037	Major Depressive Disorder	>=40 &<50	Female	Yes	4.19	1.64	1.8	2.13	0.06	0.13	1.02	0.96
1038	Schizophrenia	>=40 &<50	Female	Yes	3.15	1.88	0.95	0.8	1.79	1.88	1.67	0.95
1039	Bipolar Disorder	>=40 &<50	Male	No	2.18	1.44	0.79	1.27	1.86	1.31	1.05	1.4
1040	Bipolar Disorder	>=40 &<50	Male	No	0.86	1.15	0.5	0.73	2.22	0.08	0.9	0.37
1041	Bipolar Disorder	>=40 &<50	Female	Yes	3.78	0.46	0.26	0.03	3.03	0.14	0.99	0.53
1042	Schizophrenia	>=40 &<50	Male	No	0.2	1.34	1.12	0.97	3.76	0.22	0.06	0.9
1043	Schizophrenia	>=40 &<50	Male	No	2.1	1.17	0.89	1.07	2.06	4.71	1	2.63
1044	Schizophrenia	>=40 &<50	Male	Yes	0.23	1.35	1.08	1.77	3.05	0.12	0.04	0.56
1045	Bipolar Disorder	>=40 &<50	Female	Yes	0.16	0.64	0.62	0.71	1.06	0.7	1.13	1.17
1046	Schizophrenia	>=40 &<50	Female	Yes	0.19	1.11	0.54	1.3	0.08	5.27	1.11	1.08
1047	Schizophrenia	>=40 &<50	Female	No	2.07	1.4	1.51	1.15	2.64	2	0.72	1.97
1048	Bipolar Disorder	>=40 &<50	Male	Yes	0.14	1.53	1.77	1.94	0.08	0.11	1.64	1.52
1049	Bipolar Disorder	>=40 &<50	Female	Yes	0.17	0.48	0.97	0.76	1.91	0.11	0.41	0.73
1050	Schizophrenia	>=40 &<50	Male	No	0.21	0.55	0.99	1.23	0.06	0.27	1.91	0.65
1051	Schizophrenia	>=40 &<50	Female	Yes	3.32	0.18	0.76	0.74	4.69	0.26	0.86	1.46
1052	Bipolar Disorder	>=40 &<50	Female	Yes	0.28	1.37	1.62	1.42	2.39	0.07	0.84	1.18
1053	No Psychiatric Disorder	>=40 &<50	Male	Yes	0.19	1.3	1.26	1.31	0.05	0.12	1.75	1.71
1054	Schizophrenia	>=40 &<50	Male	Yes	0.22	1.7	1.24	1.44	0.07	0.22	1.48
1055	Schizophrenia	>=40 &<50	Female	Yes	0.21	1.31	1.65	1.63	3.02	0.15	0.84	1.24
1056	Major Depressive Disorder	>=40 &<50	Male	Yes	2.64	0.43	1.65	0.24	0.03	0.15	0.95	0.63
1057	Bipolar Disorder	>=40 &<50	Male	No	0.18	1.75	1.32	1.39	0.04	0.14	0.03	0.47
1058	Major Depressive Disorder	>=40 &<50	Male	Yes	0.16	0.78	0.58	0.48	0.05	0.14	0.43	0.09
1059	Schizophrenia	>=40 &<50	Male	No	1.42	0.6	1.74	1.29	0.04	0.16	0.22
1060	Bipolar Disorder	>=40 &<50	Female	Yes	0.1	0.87	0.92		2.27	0.1	1.15	0.74
1061	Bipolar Disorder	>=40 &<50	Female	Yes	2.48	1.03	1.43	1.36	2.87	6.11	0.53	0.73
1062	No Psychiatric Disorder	>=40 &<50	Male	Yes	0.15	1.24	0.67	1.24	0.07	0.12	1.47	1.6
1063	Bipolar Disorder	>=40 &<50	Female	Yes	0.11	0.53	1.31	0.97	0.21	0.22	0.68
1064	Schizophrenia	>=40 &<50	Male	Yes	0.13	0.97	1.1	1.01	0.03	6.23	1.18	0.95
1065	Bipolar Disorder	>=40 &<50	Female	No	0.15	1.63	1.21	1.41	2.87	0.07	0.63	1.07
1066	Bipolar Disorder	>=40 &<50	Male	Yes	0.16	0.18	0.07	0.05	2.12	0.19	0.9	0.37
1067	Schizophrenia	>=40 &<50	Male	No	0.07	0.38	0.36	0.64	0.05	3.07	1.31	0.61
1068	Bipolar Disorder	>=40 &<50	Female	Yes	2.66	0.16		0.24	0.18	0.45	1.68	2.04
1069	Major Depressive Disorder	>=40 &<50	Female	No	0.44	1.24	1.41		1.39	7.54	0.57	0.28
1070	Schizophrenia	>=40 &<50	Male	Yes	0.1	1.14	0.9	0.91	0.04	0.17	0.54
1071	Schizophrenia	>=40 &<50	Male	No	0.21	1.28	2.17	1.62	0.06	0.19	0.7	1.6
1072	Major Depressive Disorder	>=40 &<50	Female	No	3.07	0.47	2.31	1.76	2.29	3.5	1.77	0.27
1073	Bipolar Disorder	>=40 &<50	Female	Yes	1.95	1.54	1.28	1.17	3.34	0.12	1.29	1.56
1074	Bipolar Disorder	>=40 &<50	Female	Yes	0.2	0.1	0.21	0.06	0.09	0.12	1.25	1.15
1075	Schizophrenia	>=40 &<50	Male	No	0.08	1.11	1.1	1.13	0.03	1.85	1.33	0.98
1076	Bipolar Disorder	>=40 &<50	Female	Yes	1.5	1.72	1.34	1.25	1.03	1.35	1.27	0.98
1077	Schizophrenia	>=40 &<50	Female	No	0.19	0.09	0.08	0.07	0.1	0.22	1.04	1.35
1078	Major Depressive Disorder	>=40 &<50	Female	Yes	0.32	0.86	0.8	0.73	0.04	0.08	0.62	1.58
1079	No Psychiatric Disorder	>=40 &<50	Male	No	2.64	1.17	0.96	1.55	2.09	0.15	0.09	0.93
1080	Schizophrenia	>=40 &<50	Male	Yes	0.2	0.12	0.13	0.06	0.06	0.08	1.22	1.1
1081	Schizophrenia	>=40 &<50	Male	Yes	2.17	1.26	0.52	1.15	3.4	0.19	0.89	1.06
1082	Schizophrenia	>=40 &<50	Male	No	0.16	0.21	2.36	1.21	1.85	0.08	0.11	0.76
1083	No Psychiatric Disorder	>=40 &<50	Female	No	3.21	1.1	0.61	0.36	0.05	5.2	0.52	0.74
1084	Bipolar Disorder	>=40 &<50	Female	Yes	4.28	1.71	1.36	1.44	3.22	0.13	0.86	1.01
1085	Major Depressive Disorder	>=40 &<50	Female	No	0.84	0.93	1.55	1.58	0.65	4.11	1.03	0.38
1086	Bipolar Disorder	>=40 &<50	Female	Yes	4.13	0.45	1.2	0.84	3.41	0.13	1.19	1.03
1087	Schizophrenia	>=40 &<50	Female	No	3.78	1.82	1.29	1.1	1.1	9.97	1.83	1.27
1088	Bipolar Disorder	>=40 &<50	Male	Yes	0.32	1.34	1.44	0.94	0.18	0.29	0.97
1089	Bipolar Disorder	>=40 &<50	Female	Yes	3.4	1.17	1.79	1.95	2.97	7.88	1.54	1.9
1090	Schizophrenia	>=40 &<50	Female	No	2.33	0.85	0.69	1.06	2.06	5.41	1.25	1.59
1091	Schizophrenia	>=40 &<50	Male	No	1.42	0.77	0.29	0.51	0.06	2.07	0.81	1.03
1092	Bipolar Disorder	>=40 &<50	Female	Yes	0.47	1.19	1.2	1.01	0.04	0.15	1.04
1093	Schizophrenia	>=40 &<50	Female	No	2.77	1.42	1.71	1.77	0.06	7.63	1.08	1.31
1094	No Psychiatric Disorder	>=40 &<50	Male	Yes	0.19	0.43	0.13	0.32	0.07	0.11	0.9	0.22
1095	Bipolar Disorder	>=40 &<50	Female	No	0.16	1.28	1.61	1.57	0.04	0.18	0.43	1.61
1096	Bipolar Disorder	>=40 &<50	Male	No	0.12	0.67	1.1	0.94	0.11	0.88	1.24	0.7
1097	No Psychiatric Disorder	>=40 &<50	Male	Yes	2.88	1.03	0.68	1.14	0.3	0.26	1.02	1.2
1098	Schizophrenia	>=40 &<50	Male	No	0.31	1.39	0.95	0.75	3.35	0.13	1.31
1099	Schizophrenia	>=50 & <60	Female	Yes	3.15	1.08	1.32	1.72	2.37	0.31	1.03	1.74
1100	No Psychiatric Disorder	>=50 & <60	Female	Yes	0.12	0.2	0.09	0.08	0.13	0.09	0.91	0.53
1101	Schizophrenia	>=50 & <60	Male	No	0.11	1.12	0.82	0.84	1.83	0.08	1.07	0.45
1102	Major Depressive Disorder	>=50 & <60	Female	Yes	0.47	1.4	1.61	1.96	0.03	0.06	0.89	0.69
1103	Schizophrenia	>=50 & <60	Female	No	3.6	1.56	1.71	1.57	1.13	1.63	1.3	0.36
1104	Bipolar Disorder	>=50 & <60	Female	Yes	0.11	0.89	0.39	0.98	0.37	0.16	0.75	0.27
1105	Bipolar Disorder	>=50 & <60	Female	No	2.96	0.88	0.85	1.21	2.21	0.25	1	0.58
1106	Major Depressive Disorder	>=50 & <60	Female	Yes	0.16	0.96	0.2	0.22	0.05	0.27	0.56	0.63
1107	Schizophrenia	>=50 & <60	Male	Yes	0.11	1.09	0.56	0.97	0.07	0.25	1.03	1.06
1108	Schizophrenia	>=50 & <60	Female	Yes	0.18	0.76	0.95	1.05	0.04	0.14	1.09	1.56
1109	Major Depressive Disorder	>=50 & <60	Male	Yes	2.99	0.79	0.76	0.49	4.72	0.12	2.35	2.07
1110	No Psychiatric Disorder	>=50 & <60	Female	Yes	2.45	0.38	0.4	0.7	0.05	1.84	0.8	1.83
1111	Bipolar Disorder	>=50 & <60	Male	Yes	0.2	1.48	2.2	1.77	0.1	1.19	1.21	1.38
1112	No Psychiatric Disorder	>=50 & <60	Female	Yes	1.38	0.48	0.53	0.71	2.02	0.17	0.71	0.84
1113	Bipolar Disorder	>=50 & <60	Female	Yes	0.14	1.57	1	1.32	2.75	0.08	0.59	0.69
1114	Bipolar Disorder	>=50 & <60	Female	Yes	2.96	0.44	1.2	1.27	0.15	0.2	0.88	1.51
1115	Schizophrenia	>=50 & <60	Male	Yes	0.12	1.21	1.37	1.04	0.05	0.11	0.73	0.38
1116	Schizophrenia	>=50 & <60	Female	No	0.26	1.21	2.06	1.69	2.4	3.8	1.92	0.93
1117	Schizophrenia	>=50 & <60	Female	Yes	1.77	1.54	1.54	1.39	0.06	5.66	1.01	1.61
1118	No Psychiatric Disorder	>=50 & <60	Female	No	2.5	1.67	1.59	1.58	2.71	0.11	1.72
1119	No Psychiatric Disorder	>=50 & <60	Female	No	0.83	0.88	1.33	1.35	0.04	0.18	1.11	0.32
1120	Schizophrenia	>=50 & <60	Male	Yes	0.24	0.66	1.61	1.08	0.05	0.22	1.31	0.28
1121	Bipolar Disorder	>=50 & <60	Female	Yes	2.74	0.67	1	1.3	0.04	0.11	0.88	1.7
1122	Bipolar Disorder	>=50 & <60	Male	Yes	3.05	0.51		0.25	2.41	0.2	0.72	0.28
1123	Schizophrenia	>=50 & <60	Female	Yes	2.15	0.97	0.99	0.89	2.48	1.99	1.31	1.1
1124	No Psychiatric Disorder	>=50 & <60	Male	No	2.71	0.54	0.38	0.73	1.64	0.17	1.43	0.57
1125	No Psychiatric Disorder	>=50 & <60	Male	Yes	0.23	0.57	0.94	1.04	3.18	0.29	1.11	1.61
1126	Schizophrenia	>=50 & <60	Male	No	0.23	1.5	1.47	1.28	2.37	4.75	0.87	1.18
1127	Schizophrenia	>=50 & <60	Male	No	0.16	1.48	1.66	1.6	0.07	4.9	1.02	0.56
1128	Bipolar Disorder	>=50 & <60	Female	Yes	3.13	0.82	2.39	1.73	0.07	6.76	0.98	1.25
1129	No Psychiatric Disorder	>=50 & <60	Female	No	4.52	1.38	1.37	1.66	0.7	2.46	0.91	0.61
1130	Major Depressive Disorder	>=50 & <60	Male	Yes	0.22	1.63	1.61	1.75	0.55	0.93	1.38
1131	Schizophrenia	>=50 & <60	Female	No	3.34	1.43	1.91	1.7	2.53	4.37	1.06	0.5
1132	Bipolar Disorder	>=50 & <60	Female	Yes	3.3	1.42			0.3	0.24	1.26	1.96
1133	Bipolar Disorder	>=50 & <60	Female	Yes	0.19	1.47	1	0.3	0.12	0.15	0.97	1.36
1134	No Psychiatric Disorder	>=50 & <60	Male	No	3.15	0.4	1.21	0.97	0.14	4.53	0.77	0.9
1135	No Psychiatric Disorder	>=50 & <60	Female	No	1.9	1.21	1.02	0.92	2.64	3.53	1.11	0.39
1136	Bipolar Disorder	>=50 & <60	Male	Yes	2.98	0.04	0.98	1.41	2	0.19	0.71	0.73
1137	No Psychiatric Disorder	>=50 & <60	Female	Yes	0.21	0.83	1.1	1.29	0.04	0.14	1.75	1.48
1138	No Psychiatric Disorder	>=50 & <60	Female	Yes	0.2	0.6	0.26	0.52	2.01	0.19	0.85	1.17
1139	Schizophrenia	>=50 & <60	Male	Yes	1.1	1.05	0.91	0.79	0.05	0.17	0.48	0.88
1140	Bipolar Disorder	>=50 & <60	Female	Yes	0.27	0.99		1.27	2.22	0.22	0.7	2.46
1141	Bipolar Disorder	>=50 & <60	Female	No	0.41	1.29	0.75	0.88	0.09	6.98	1.02	0.44
1142	Bipolar Disorder	>=50 & <60	Female	Yes	3	1.54	2.77	2.2	2.81	0.16	1.28	1.49
1143	No Psychiatric Disorder	>=50 & <60	Male	No	1.06	1.39	2.3	1.44	2.05	0.21	1.47	2.71
1144	Schizophrenia	>=50 & <60	Male	Yes	0.24	0.33	0.64	1.04	2.5	0.22	1.13	1.43
1145	Schizophrenia	>=50 & <60	Female	No	1.18	1.06	1.26	0.93	0.04	5.13	1.14	0.69
1146	Schizophrenia	>=50 & <60	Female	No	3.17	1.37	1.25	1.43	3.01	0.14	1.52	1.46
1147	Schizophrenia	>=50 & <60	Male	No	1.29	1.25	0.98	1.24	2.35	0.3	1.08	0.33
1148	No Psychiatric Disorder	>=50 & <60	Female	No	2.58	1.18	1.61	1.75	4.15	0.57	0.71
1149	Bipolar Disorder	>=50 & <60	Female	No	0.12	1.35	0.95	1.24	0.93	0.33	0.61	1.07
1150	Schizophrenia	>=50 & <60	Female	No	2.35	0.8	2.58	1.35	2.19	0.14	0.95	0.28
1151	No Psychiatric Disorder	>=50 & <60	Female	No	6.02	1.04	0.6	0.75	2.6	5.64	1.06	1.26
1152	Major Depressive Disorder	>=50 & <60	Female	Yes	0.16	0.98	1.56	1.7	0.03	0.18	1.03	0.56
1153	Bipolar Disorder	>=50 & <60	Female	Yes	2.22	1.06	1.78	1.43	0.09	6.94	1.14	1.35
1154	Schizophrenia	>=50 & <60	Male	Yes	0.18	1.21	0.79	1.24	3.23	0.26	1.15
1155	Schizophrenia	>=50 & <60	Female	Yes	0.16	1.21	1.34	1.52	0.14	0.11	0.76	0.95
1156	Schizophrenia	>=50 & <60	Male	Yes	0.13	1.42	1.12	1.19	1.74	0.07	0.55	0.35
1157	No Psychiatric Disorder	>=50 & <60	Female	Yes	2.33	0.9	0.95	1.67	1.73	0.86	0.85	1.05
1158	Schizophrenia	>=50 & <60	Male	No	0.16	1.05	1.25	0.88	0.06	0.15	1.02	0.36
1159	Schizophrenia	>=50 & <60	Male	No	0.2	1.75	0.63	1.02	0.36	1.54	1.33	1.23
1160	Schizophrenia	>=50 & <60	Male	No	2.01	0.74	1.32	1.31	1.02	3.47	0.8	0.45
1161	Schizophrenia	>=50 & <60	Female	Yes	0.6	1.02	0.65	0.9	2.89	8.86	1.04	0.48
1162	Schizophrenia	>=50 & <60	Male	No	0.1	0.79	0.33	0.44	3.22	5.11	0.8	0.56
1163	Bipolar Disorder	>=50 & <60	Male	Yes	2.71	1.25	0.86	0.61	0.89	0.37	1.2	0.61
1164	Schizophrenia	>=50 & <60	Female	Yes	2.88	0.91	0.41	0.61	0.07	0.09	0.71	1.26
1165	Schizophrenia	>=50 & <60	Female	Yes	0.13	1.21	1.41	2.07	1.87	0.22	0.85	1.46
1166	Schizophrenia	>=50 & <60	Female	Yes	1.41	0.73	0.66	0.39	0.07	0.16	1.45
1167	Schizophrenia	>=50 & <60	Male	Yes	0.91	1.02	1.8	1.82	0.08	0.08	1.01	0.64
1168	Schizophrenia	>=50 & <60	Male	Yes	0.18	0.89	1.37	1.46	1.86	0.14	0.97	0.33
1169	Schizophrenia	>=50 & <60	Female	Yes	0.98	1.35	1.3	1.87	2.24	0.14	1.04	0.69
1170	Bipolar Disorder	>=50 & <60	Female	No	3.07	1.01	1.91	1.67	0.09	0.86	1.49
1171	No Psychiatric Disorder	>=50 & <60	Male	Yes	0.18	0.92	0.46	0.61	0.14	0.2	0.8	0.63
1172	Bipolar Disorder	>=50 & <60	Female	Yes	0.09	0.49	0.32	0.55	1.9	0.08	1.99	0.2
1173	Schizophrenia	>=50 & <60	Male	Yes	0.24	1.18	1.35	1.26	0.05	0.13	1.32	0.5
1174	Bipolar Disorder	>=50 & <60	Male	Yes	0.17	1.16	0.85	1.09	0.09	0.3	1.16	0.57
1175	Bipolar Disorder	>=50 & <60	Female	Yes	0.1	0.71	0.73	0.98	0.06	0.08	1.44	0.79
1176	Schizophrenia	>=50 & <60	Female	No	0.21	0.59	2.01	1.66	0.05	0.28	1.44	1.32
1177	No Psychiatric Disorder	>=50 & <60	Female	Yes	0.12	1.16	1.13	0.59	0.05	5.78	1.09	1.18
1178	No Psychiatric Disorder	>=50 & <60	Female	No	1.27	0.38	1.34	1.67	1.06	4.6	0.88	0.47
1179	No Psychiatric Disorder	>=50 & <60	Female	Yes	0.26	1.48	0.88	0.72	1.97	0.3	0.97	1.06
1180	No Psychiatric Disorder	>=50 & <60	Female	Yes	0.41	1.29	1.73	1.46	2.33	0.19	1.58	0.77
1181	Schizophrenia	>=50 & <60	Male	No	0.1	1.48	1.2	0.98	0.09	0.24	0.07	1.62
1182	Schizophrenia	>=50 & <60	Male	Yes	2.63	1.36	1.47	1.43	0.06	9.67	1.08	1.48
1183	No Psychiatric Disorder	>=50 & <60	Female	Yes	3.77	1.39		1.39	1.88	0.33	0.66	1.74
1184	Schizophrenia	>=50 & <60	Female	No	0.13	1.76	1.48		0.04	3.94	1.38	0.56
1185	Bipolar Disorder	>=50 & <60	Female	Yes	2.11	1.28	2.87	1.55	1.99	0.12	0.91	1.57
1186	Schizophrenia	>=50 & <60	Male	Yes	2.99	1.26	1.06	1.16	0.04	0.12	0.64	1.51
1187	Schizophrenia	>=50 & <60	Female	Yes	0.13	0.6	2.36	2.26	2.33	5.41	1.03	0.71
1188	No Psychiatric Disorder	>=50 & <60	Female	Yes	2.87	0.68	0.44	0.65	3.22	0.38	0.79	1.22
1189	Major Depressive Disorder	>=50 & <60	Male	Yes	0.17	0.36	0.66	0.56	0.07	0.15	1.11	1.61
1190	Schizophrenia	>=50 & <60	Male	Yes	0.21	1.1	1.33	1.37	0.06	0.25	2.43	0.93
1191	Schizophrenia	>=50 & <60	Female	Yes	2.13	1.13	0.53	0.53	2.2	4.14	1.08	1.23
1192	No Psychiatric Disorder	>=50 & <60	Female	Yes	2.15	0.92	1.46	1.56	1.56	1.43	0.7	0.95
1193	Schizophrenia	>=50 & <60	Female	Yes	2.31	1.43	0.75	1.04	2.08	0.14	0.76	1.42
1194	No Psychiatric Disorder	>=50 & <60	Female	Yes	0.18	1.14	1.95	1.55	1.48	7.74	1.06	1.04
1195	Schizophrenia	>=50 & <60	Female	No	1.28	1.96	0.58	0.71	0.59	4.25	0.72	0.69
1196	Schizophrenia	>=50 & <60	Male	No	2.19	1.5	2.86	1.26	2.2	0.09	1.24	0.64
1197	Bipolar Disorder	>=50 & <60	Female	Yes	0.16	1.12	2.85	2.08	3.28	7.51	1.39	1.22
1198	Schizophrenia	>=50 & <60	Male	No	0.2	1.03	1.2	1.49	1.85	0.15	1.59	0.49
1199	No Psychiatric Disorder	>=50 & <60	Female	Yes	2.15	0.99	1.95	1.72	0.1	0.18	0.93	0.86
1200	Schizophrenia	>=50 & <60	Male	Yes	0.19	0.75	0.37	0.39	3.55	0.19	0.72	0.55
1201	Schizophrenia	>=50 & <60	Male	No	0.25	1.72	1.1	1.15	0.03	0.15	0.66	1.71
1202	Schizophrenia	>=50 & <60	Male	No	2.14	1.25	2.24	1.73	0.09	0.22	1.07	1.12
1203	Schizophrenia	>=50 & <60	Male	Yes	0.26	1.28	0.86	1.21	0.08	0.14	1.15	0.32
1204	Schizophrenia	>=50 & <60	Female	No	1.31	0.65	0.3	0.81	2.07	0.17	1.2	0.8
1205	Schizophrenia	>=50 & <60	Male	Yes	0.61	1.35	0.33	0.69	2.91	0.25	0.89
1206	Schizophrenia	>=50 & <60	Male	Yes	0.63	0.99	1.1	1.44	0.07	0.2	1.3
1207	Bipolar Disorder	>=50 & <60	Male	Yes	0.16	1.23	1.73		2.16	5.54	1.32	0.94
1208	Schizophrenia	>=50 & <60	Male	No	1.51	1.41	1.06	1.12	0.09	0.1	0.97	2.16
1209	Schizophrenia	>=50 & <60	Male	No	2.2	1.12	1.84	1.55	2.22	0.12	1.17	1.57
1210	Schizophrenia	>=50 & <60	Female	No	0.08	1.21	1.38	1.16	0.07	0.09	1.2	1.5
1211	Bipolar Disorder	>=50 & <60	Female	Yes	0.2	0.92	1.16	1.37	3.55	0.83	0.47	0.74
1212	Schizophrenia	>=50 & <60	Female	No	2.03	1.18	1.33	1.26	1.21	0.09	1.14	0.62
1213	No Psychiatric Disorder	>=50 & <60	Male	Yes	0.12	0.75	0.49	0.86	0.06	0.22	1.18	1
1214	No Psychiatric Disorder	>=50 & <60	Male	Yes	1.89	0.91	1.07	0.12	2.08	4.04	1.14	0.76
1215	No Psychiatric Disorder	>=50 & <60	Female	No	0.34	1.81	1.47	1.82	2.41	0.21	0.28	0.76
1216	No Psychiatric Disorder	>=50 & <60	Female	Yes	2.83	1.11	0.65	0.47	0.05	0.17	1.42	0.81
1217	Schizophrenia	>=50 & <60	Female	Yes	0.11	0.16	0.6	0.52	0.1	5.66	1.71	0.75
1218	No Psychiatric Disorder	>=50 & <60	Female	No	5.67	1.66	0.87	1.45	3.41	0.45	0.71	1.78
1219	Bipolar Disorder	>=50 & <60	Female	Yes	3.53	1.36	0.79	1.35	2.2	0.16	0.83	0.38
1220	Bipolar Disorder	>=50 & <60	Female	Yes	0.13	1.39	0.66	0.89	0.07	5.4	0.99	0.67
1221	Bipolar Disorder	>=50 & <60	Male	Yes	2.82	1.49	1.77	1.18	2.1	0.11	1.26	1.95
1222	Major Depressive Disorder	>=50 & <60	Female	Yes	0.9	0.34	1.13	1.03	0.08	0.13	1.04
1223	Major Depressive Disorder	>=50 & <60	Male	Yes	0.18	0.04	0.88	1.17	2.36	0.21	0.23	0.44
1224	Schizophrenia	>=50 & <60	Female	Yes	3	0.63	0.95	1.25	3.45	0.19	0.82	0.28
1225	Major Depressive Disorder	>=50 & <60	Female	Yes	2.25	0.96	1.4	1.53	0.06	2.47	1.54	1.57
1226	Bipolar Disorder	>=50 & <60	Male	Yes	2.2	0.77	0.29	0.76	2.59	0.26	1.06	1.14
1227	Major Depressive Disorder	>=50 & <60	Male	No	2.76	1.28	0.97	0.61	2.02	0.13	0.67
1228	Major Depressive Disorder	>=50 & <60	Female	Yes	0.3	0.83	0.94	1.07	2.29	0.19	0.6	0.31
1229	Bipolar Disorder	>=50 & <60	Female	Yes	0.15	0.66	2.05	1.93	0.04	0.17	1.31	1.85
1230	Bipolar Disorder	>=50 & <60	Female	Yes	0.23	1.33	2.17	2.09	1.77	0.79	0.89	1.01
1231	No Psychiatric Disorder	>=50 & <60	Female	Yes	2.06	0.23	1.02	1.37	0.05	0.13	1.58	0.95
1232	Schizophrenia	>=50 & <60	Male	Yes	0.17	1.21	0.51	0.63	0.05	0.16	1.53	0.97
1233	Bipolar Disorder	>=50 & <60	Female	Yes	0.21	0.65	0.36	0.5	0.05	0.11	1.07	1.78
1234	Major Depressive Disorder	>=50 & <60	Male	No	1.03	1.18		1.11	2.24	0.27	0.95	0.11
1235	Bipolar Disorder	>=50 & <60	Male	No	0.3	1.44	0.98	0.95	0.03	0.1	1.66	0.79
1236	Bipolar Disorder	>=50 & <60	Female	No	0.2	1.71	2.03	0.69	1.15	0.12	1.86	0.93
1237	Schizophrenia	>=50 & <60	Male	No	2.02	0.91	1.88	1.49	2.1	0.12	0.55	0.52
1238	Schizophrenia	>=50 & <60	Male	No	2.18	1.03	1.02	1.22	2.5	0.12	1.04	1.71
1239	Schizophrenia	>=50 & <60	Female	No	0.72	1.34	1.59	1.43	1.54	4.18	0.99	0.16
1240	Bipolar Disorder	>=50 & <60	Male	Yes	0.31	0.3	0.09	0.07	0.17	0.34	1.02	1.25
1241	Schizophrenia	>=50 & <60	Female	No	1.12	1.45	1.28	1.24	2.82	0.8	0.35	0.32
1242	No Psychiatric Disorder	>=50 & <60	Female	Yes	0.44	1.05	2.39	1.64	0.29	0.23	0.78	1.04
1243	Bipolar Disorder	>=50 & <60	Male	Yes	0.24	1.45	1.52	1.64	0.06	0.27	1.56	1.52
1244	Major Depressive Disorder	>=50 & <60	Female	No	0.11	0.83	1.62	1.75	0.08	4.86	0.81	1.68
1245	Bipolar Disorder	>=50 & <60	Female	No	2.68	1	1.83	1.13	2.32	0.39	0.76	1.26
1246	Schizophrenia	>=50 & <60	Male	No	0.15	1.6	1.5	1.68	0.04	0.14	2.04	1.68
1247	Bipolar Disorder	>=50 & <60	Male	Yes	1.1	0.53	1.17	1.25	3.91	1.99	0.91
1248	Bipolar Disorder	>=50 & <60	Female	Yes	0.28	0.94	0.59	0.69	1.4	0.18	1.14	0.35
1249	Schizophrenia	>=50 & <60	Female	Yes	3.57	0.79	1.93	1.89	0.11	3.01	1.12	1.31
1250	Bipolar Disorder	>=50 & <60	Female	No	2.51	0.41	0.91	0.76	2.33	0.12	1.04	0.31
1251	Schizophrenia	>=50 & <60	Male	Yes	0.05	0.5	0.85	0.92	0.13	0.14	0.93	0.32
1252	Bipolar Disorder	>=50 & <60	Male	Yes	0.29	1.22	0.98	1.29	0.05	0.16	1.37	1.25
1253	No Psychiatric Disorder	>=50 & <60	Male	No	2.23	1.18	1.15	0.93	0.16	0.3	0.92	0.59
1254	Schizophrenia	>=50 & <60	Male	Yes	0.12	0.49	1.78	1.55	0.07	0.12	1.06	1.37
1255	Schizophrenia	>=50 & <60	Male	Yes	0.21	0.26	0.17	0.08	0.08	0.35	0.97	0.67
1256	Major Depressive Disorder	>=50 & <60	Male	Yes	0.21	0.79	1.08	1.11	3.01	0.1	1.77	1.14
1257	Bipolar Disorder	>=50 & <60	Female	No	0.16	1.19	1.12	0.8	1.99	8.08	1.11	1
1258	No Psychiatric Disorder	>=50 & <60	Female	No	3.68	0.84	1.25	1.49	2.46	7.78	0.55	1.2
1259	No Psychiatric Disorder	>=50 & <60	Female	Yes	2	0.75	1.38	1.48	2.43	1.54	1.14	0.46
1260	Schizophrenia	>=50 & <60	Male	Yes	0.15	0.88	1.11	1.72	0.29	0.15	0.66	0.87
1261	Schizophrenia	>=50 & <60	Female	Yes	0.16	1.46	1.15	1.29	0.45	10.3	1.81	2.06
1262	Schizophrenia	>=50 & <60	Male	Yes	0.33	1.15	0.92	0.88	0.07	0.17	1.32	0.82
1263	Major Depressive Disorder	>=50 & <60	Female	Yes	1.26	1.07	1.25	1.38	0.03	0.08	1.14	0.52
1264	Schizophrenia	>=50 & <60	Female	No	3.37	1.38	1.01	0.82	0.85	8.11	0.95	1.98
1265	No Psychiatric Disorder	>=50 & <60	Female	Yes	0.28	0.42	0.74	0.97	0.07	0.23	0.78	0.83
1266	Schizophrenia	>=50 & <60	Male	Yes	0.13	1.3	1.37	1.15	0.09	0.09	1.07	0.66
1267	Schizophrenia	>=50 & <60	Male	No	0.16	1.2	1.04	1.39	3.24	0.2	0.73	0.17
1268	Schizophrenia	>=50 & <60	Female	No	3.86	1.17	1.86	1.37	0.76	2.7	0.89	1.56
1269	No Psychiatric Disorder	>=50 & <60	Female	No	3.45	1.07	1	0.88	1.27	2.3	1.21	0.88
1270	Bipolar Disorder	>=50 & <60	Male	Yes	0.18	1.34	1.48	2.07	0.04	0.1	1.63	0.91
1271	Bipolar Disorder	>=50 & <60	Female	Yes	2.23	1.23	1.1	1.1	0.08	0.37	1.05
1272	Schizophrenia	>=50 & <60	Male	No	0.26	0.98	1.09	1.22	0.46	0.27	0.86	0.83
1273	Schizophrenia	>=50 & <60	Male	Yes	0.25	1.7	1.03	1.2	0.04	0.16	0.59	1.8
1274	Schizophrenia	>=50 & <60	Male	No	0.23	0.83	0.71	0.81	2.78	0.1	1.16	0.38
1275	Schizophrenia	>=50 & <60	Male	Yes	2.08	1.11	1.06	1.07	0.04	0.15	1.49	0.51
1276	Bipolar Disorder	>=50 & <60	Female	Yes	2.48	1.09	0.75	0.6	0.84	2.42	0.99	0.64
1277	Schizophrenia	>=50 & <60	Male	No	1.42	1.22	1.28	0.03	0.09	0.1	1.17	0.38
1278	Bipolar Disorder	>=50 & <60	Male	No	4.94	1.17	1.43	1.2	2.06	0.16	1.11	1.32
1279	Bipolar Disorder	>=50 & <60	Female	Yes	6.22	0.7	1.18	1.43	0.03	5.64	1.01	0.64
1280	Schizophrenia	>=50 & <60	Female	Yes	1.6	1.09	1.64	1.81	2.01	0.14	0.84	0.76
1281	Major Depressive Disorder	>=50 & <60	Male	Yes	0.26	0.15	0.11	0.25	2.46	0.06	0.58	0.91
1282	Bipolar Disorder	>=50 & <60	Male	Yes	2.57	0.17	1.3	1.41	0.05	0.17	0.87	0.54
1283	Schizophrenia	>=50 & <60	Male	No	2.15	1.11	1.05	0.99	2.34	0.27	0.92	1.04
1284	Bipolar Disorder	>=50 & <60	Female	Yes	0.13	0.26	1.02	0.54	0.04	0.1	2.57	1.02
1285	Major Depressive Disorder	>=50 & <60	Female	Yes	0.2	1.05		1.32	0.82	2.94	1.18	0.67
1286	Bipolar Disorder	>=50 & <60	Female	Yes	0.13	0.98	0.79	0.67	0.04	3.23	1.07	0.65
1287	Schizophrenia	>=50 & <60	Male	Yes	0.22	0.95	1.02	1.09	2.94	0.15	0.39
1288	Schizophrenia	>=50 & <60	Female	Yes	2.99	1.42	1.39	1.33	2.05	7.5	0.86	1.78
1289	Bipolar Disorder	>=50 & <60	Female	Yes	0.07	0.7	1.09	1.34	3.04	0.17	0.28	0.2
1290	No Psychiatric Disorder	>=50 & <60	Female	Yes	3.1	0.12	0.89	1.23	1.87	4.11	1.23	1.27
1291	No Psychiatric Disorder	>=50 & <60	Female	No	4.31	1.64	1.34	1.95	3.34	0.16	1.4	0.74
1292	No Psychiatric Disorder	>=50 & <60	Male	Yes	0.18	1.31	0.57	0.67	0.08	0.14	1.21	0.51
1293	Schizophrenia	>=50 & <60	Male	Yes	2.54	1.16	0.72	0.89	3.19	0.68	1.83	0.4
1294	Bipolar Disorder	>=50 & <60	Female	Yes	1.87	0.39	1.07	0.77	2.66	0.17	0.89	1.35
1295	Major Depressive Disorder	>=50 & <60	Male	Yes	0.28	1.44	1.62	1.78	2.86	5.64	1.38	1.12
1296	Bipolar Disorder	>=50 & <60	Female	Yes	0.09	1.38	2.93	1.33	0.07	0.15	1.04	0.74
1297	No Psychiatric Disorder	>=50 & <60	Female	Yes	3.56	1.4	2.06	1.55	2.98	10.65	0.36	0.44
1298	Bipolar Disorder	>=50 & <60	Female	Yes	2.48	1.08	1.48	1.47	0.05	0.12	1.26	0.14
1299	Schizophrenia	>=50 & <60	Female	No	2.17	1.17	1.67	1.25	0.96	10.09	1.08	1.31
1300	No Psychiatric Disorder	>=50 & <60	Female	Yes	0.16	1.29	0.43	0.19	0.09	0.39	0.84	0.96
1301	Schizophrenia	>=50 & <60	Male	No	0.1	0.89	1.21	1.01	2.96	0.23	0.74	0.48
1302	Schizophrenia	>=50 & <60	Female	No	2.99	1.11	1.51	1.52	3.24	4.35	1.69	0.56
1303	Major Depressive Disorder	>=50 & <60	Female	No	0.7	0.79	0.47	0.3	2.75	5.23	0.61	0.27
1304	Bipolar Disorder	>=50 & <60	Female	Yes	0.52	1.65	0.88	1.18	3.01	0.2	1.4	1.33
1305	Schizophrenia	>=50 & <60	Female	Yes	0.19	1.36	1.44	1.26	0.04	0.17	1.13	2.16
1306	Bipolar Disorder	>=50 & <60	Female	No	2.37	0.49	1.76	2.1	0.03	2.81	1.16	2.92
1307	Schizophrenia	>=50 & <60	Female	No	2.99	1.02	1.06	1.11	2.5	0.47	0.46	0.28
1308	Schizophrenia	>=50 & <60	Male	Yes	0.17	1.07	1.14	1.23	0.06	0.16	1.2	0.57
1309	Schizophrenia	>=50 & <60	Female	Yes	4.28	1.12	2.16	1.11	2.33	3.08	1.27	0.73
1310	Schizophrenia	>=50 & <60	Male	Yes	0.22	0.99	1.24	0.79	0.09	0.13	0.96	0.62
1311	Schizophrenia	>=50 & <60	Female	Yes	0.18	1.43	1.6	1.51	0.04	0.16	1.56	1.88
1312	Major Depressive Disorder	>=50 & <60	Female	Yes	3.08	1.06	1.3	1.28	0.19	4.1	1.33	0.86
1313	Schizophrenia	>=50 & <60	Male	No	3.15	0.9	2.58	1.79	2.17	7.5	1.19	1.18
1314	No Psychiatric Disorder	>=50 & <60	Female	Yes	0.15	1.24	0.52	0.59	2.47	0.11	1.4	0.63
1315	Bipolar Disorder	>=50 & <60	Female	Yes	0.18	1.09	0.81	1.45	0.05	0.1	1.22	0.85
1316	Schizophrenia	>=50 & <60	Male	Yes	0.24	1.54	1.47	1.16	0.03	0.1	1.75	1.42
1317	Schizophrenia	>=50 & <60	Male	Yes	0.14	0.39	0.97	1.35	0.17	0.09	1.05	1.88
1318	Schizophrenia	>=50 & <60	Male	Yes	0.17	1.58	1.29	1.54	2.41	0.27	2.24	0.65
1319	Schizophrenia	>=50 & <60	Female	Yes	0.12	0.93	1.28	1.17	1.81	2.86	1.23	0.04
1320	Schizophrenia	>=50 & <60	Male	No	0.23	1.27	1.12	1.21	2.01	0.14	0.67	0.31
1321	Schizophrenia	>=50 & <60	Male	Yes	0.09	0.36	0.63	0.87	0.04	5.89	1.08	0.7
1322	Schizophrenia	>=50 & <60	Female	Yes	2.43	0.94	1.45	1.09	2.37	1.02	1.25	2.19
1323	No Psychiatric Disorder	>=50 & <60	Female	No	2.73	1.52	0.66	1	2.14	2.65	0.83	0.36
